# Supplementary material for: Pathogen recognition in compatible plant-microbe interactions
Source: Sci Rep. 2017 Jul 25;7:6383. doi: 10.1038/s41598-017-04792-5 (PMC5526865; doi:10.1038/s41598-017-04792-5)
Supplement: Supplementary file 3 — Supplentary Data 2 [file 41598_2017_4792_MOESM3_ESM.zip]

Archive with 1 entries (1 files):
- SupplementaryData2_ExplanatoryFileEBseqPatterns.xlsx
