# Supplementary material for: Pathogen recognition in compatible plant-microbe interactions
Source: Sci Rep. 2017 Jul 25;7:6383. doi: 10.1038/s41598-017-04792-5 (PMC5526865; doi:10.1038/s41598-017-04792-5)
Supplement: Supplementary file 3 — Supplentary Data 2 [file 41598_2017_4792_MOESM3_ESM.zip › SupplementaryData2_ExplanatoryFileEBseqPatterns.xlsx]

## Sheet: AllPatternGenes
16742		187			ITACname_description
Pattern-related gene name	Pattern	#Pattern	PPDE	ITACname	genomic_reference:	gene_region:	transcript_region:	fusion_functional_description	contains Interpro domain(s) IPR	IPR2	IPR3	IPR4	go_terms1	go_terms2	go_terms3	go_terms4	go_terms5	go_terms6	go_terms7	fusion of GOterms	evidence_code (where applicable)
Solyc01g006790.2.1	Pattern	2	0.99984	Solyc01g006790.2.1	SL2.50ch01	1360587-1361317	SL2.50ch01:1360587..1361317+	Unknown Protein (AHRD V1)
Solyc01g006890.2.1	Pattern	2	0.991268	Solyc01g006890.2.1	SL2.50ch01	1466483-1471428	SL2.50ch01:1466483..1471428+	Genomic DNA chromosome 5 P1 clone MUK11 (AHRD V1 ***- Q9FMC4_ARATH)
Solyc01g010030.2.1	Pattern	2	1	Solyc01g010030.2.1	SL2.50ch01	4659289-4670004	SL2.50ch01:4659289..4670004-	Receptor-like protein kinase At3g21340 (AHRD V1 *-*- RLK6_ARATH);	002290 Serine/threonine protein kinase				6468							6468
Solyc01g014500.1.1	Pattern	2	0.996511	Solyc01g014500.1.1	SL2.50ch01	13998195-13998782	SL2.50ch01:13998195..13998782+	Unknown Protein (AHRD V1);	005162 Retrotransposon gag protein												evidence_code:10F0H0E0IEG
Solyc01g065540.2.1	Pattern	2	0.991044	Solyc01g065540.2.1	SL2.50ch01	64203477-64207656	SL2.50ch01:64203477..64207656-	Response regulator 8 (AHRD V1 *-*- Q9AV93_MAIZE);	017053 Response regulator, plant B-type				0005515,	3700						0005515,3700
Solyc01g066600.2.1	Pattern	2	0.993422	Solyc01g066600.2.1	SL2.50ch01	67092241-67093026	SL2.50ch01:67092241..67093026+	Unknown Protein (AHRD V1)
Solyc01g067940.2.1	Pattern	2	0.997386	Solyc01g067940.2.1	SL2.50ch01	69332954-69333951	SL2.50ch01:69332954..69333951-	Unknown Protein (AHRD V1)
Solyc01g087800.2.1	Pattern	2	0.995788	Solyc01g087800.2.1	SL2.50ch01	74452785-74455148	SL2.50ch01:74452785..74455148+	Subtilisin-like protease (AHRD V1 **-- O82777_SOLLC);	015500 Peptidase S8, subtilisin-related				0006508,	43086						0006508,43086
Solyc01g089860.2.1	Pattern	2	0.99995	Solyc01g089860.2.1	SL2.50ch01	75357707-75358617	SL2.50ch01:75357707..75358617-	Unknown Protein (AHRD V1)
Solyc01g095300.2.1	Pattern	2	0.999996	Solyc01g095300.2.1	SL2.50ch01	78377389-78387204	SL2.50ch01:78377389..78387204+	Glycosyl transferase group 1 (AHRD V1 *-** D2LJY9_RHOVA);	001296 Glycosyl transferase, group 1				16757							16757
Solyc01g095600.2.1	Pattern	2	0.999298	Solyc01g095600.2.1	SL2.50ch01	78575599-78578845	SL2.50ch01:78575599..78578845+	Pentatricopeptide repeat-containing protein (AHRD V1 ***- D7L041_ARALY);	002885 Pentatricopeptide repeat				4519							4519
Solyc01g098820.2.1	Pattern	2	0.998663	Solyc01g098820.2.1	SL2.50ch01	80989681-80991894	SL2.50ch01:80989681..80991894+	Phototropic-responsive NPH3 family protein (AHRD V1 **-- D7KEU3_ARALY);	004249 NPH3				5515							5515
Solyc01g099630.2.1	Pattern	2	0.999662	Solyc01g099630.2.1	SL2.50ch01	81570892-81573619	SL2.50ch01:81570892..81573619-	Xyloglucan endotransglucosylase/hydrolase 5 (AHRD V1 **** C0IRG4_ACTDE);	016455 Xyloglucan endotransglucosylase/hydrolase	008263 Glycoside hydrolase, family 16, active site			16798							16798
Solyc01g102580.2.1	Pattern	2	0.998767	Solyc01g102580.2.1	SL2.50ch01	83117822-83121772	SL2.50ch01:83117822..83121772-	Endo-1 4-beta-glucanase (AHRD V1 ***- O04890_SOLLC);	008928 Six-hairpin glycosidase-like	018221 Glycoside hydrolase, family 9, active site	001701 Glycoside hydrolase, family 9		8810							8810
Solyc01g104040.2.1	Pattern	2	0.997653	Solyc01g104040.2.1	SL2.50ch01	84263681-84287075	SL2.50ch01:84263681..84287075-	UDP-glucose glycoprotein glucosyltransferase (AHRD V1 **** D7KYS8_ARALY);	009448 UDP-glucose:Glycoprotein Glucosyltransferase				0003980,	51082						0003980,51082
Solyc01g107490.1.1	Pattern	2	1	Solyc01g107490.1.1	SL2.50ch01	86785050-86786211	SL2.50ch01:86785050..86786211+	BHLH transcription factor (AHRD V1 *-*- Q7XJU1_ARATH);	011598 Helix-loop-helix DNA-binding				5634							5634	evidence_code:10F0H0E0IEG
Solyc01g110570.2.1	Pattern	2	1	Solyc01g110570.2.1	SL2.50ch01	88986574-88987218	SL2.50ch01:88986574..88987218-	Auxin-induced SAUR-like protein (AHRD V1 **-- Q8S349_CAPAN);	003676 Auxin responsive SAUR protein				5516							5516
Solyc01g111560.2.1	Pattern	2	0.993184	Solyc01g111560.2.1	SL2.50ch01	89549442-89554588	SL2.50ch01:89549442..89554588+	Ras-like GTP-binding protein RHO (AHRD V1 **-- RHO_APLCA);	003578 Ras small GTPase, Rho type				3924							3924
Solyc02g021220.1.1	Pattern	2	0.991037	Solyc02g021220.1.1	SL2.50ch02	12919948-12922332	SL2.50ch02:12919948..12922332-	Subtilisin-like protease (AHRD V1 **-- A9XG40_TOBAC);	015500 Peptidase S8, subtilisin-related				4252							4252	evidence_code:10F0H1E1IEG
Solyc02g030080.2.1	Pattern	2	0.999999	Solyc02g030080.2.1	SL2.50ch02	15755355-15764775	SL2.50ch02:15755355..15764775-	WD-40 repeat protein (AHRD V1 *-*- B4D682_9BACT);	017986 WD40 repeat, region				166							166
Solyc02g037590.1.1	Pattern	2	0.991139	Solyc02g037590.1.1	SL2.50ch02	21869167-21869478	SL2.50ch02:21869167..21869478-	Unknown Protein (AHRD V1)													evidence_code:10F0H0E0IEG
Solyc02g063030.2.1	Pattern	2	0.999999	Solyc02g063030.2.1	SL2.50ch02	29625469-29629342	SL2.50ch02:29625469..29629342-	LuxR family transcriptional regulator (Fragment) (AHRD V1 *-*- D9ZBL3_9CARY)
Solyc02g065030.1.1	Pattern	2	0.993457	Solyc02g065030.1.1	SL2.50ch02	30730243-30732159	SL2.50ch02:30730243..30732159+	Pentatricopeptide repeat-containing protein (AHRD V1 ***- D7M9F5_ARALY);	002885 Pentatricopeptide repeat				0004519,	34046						0004519,34046	evidence_code:10F0H1E1IEG
Solyc02g072220.1.1	Pattern	2	0.997356	Solyc02g072220.1.1	SL2.50ch02	36107992-36108651	SL2.50ch02:36107992..36108651+	Unknown Protein (AHRD V1)													evidence_code:10F0H0E1IEG
Solyc02g074590.2.1	Pattern	2	0.997438	Solyc02g074590.2.1	SL2.50ch02	36328909-36329441	SL2.50ch02:36328909..36329441-	Unknown Protein (AHRD V1);	005373 Uncharacterised protein family UPF0183
Solyc02g080210.2.1	Pattern	2	0.994259	Solyc02g080210.2.1	SL2.50ch02	39065278-39076087	SL2.50ch02:39065278..39076087-	Pectinesterase (AHRD V1 ***- B9RXQ4_RICCO);	000070 Pectinesterase, catalytic				0005618,	30599						0005618,30599
Solyc02g080490.2.1	Pattern	2	0.99988	Solyc02g080490.2.1	SL2.50ch02	39271713-39275892	SL2.50ch02:39271713..39275892-	MATE efflux family protein expressed (AHRD V1 **-- Q10HY1_ORYSJ);	002528 Multi antimicrobial extrusion protein MatE				15559							15559
Solyc02g080560.1.1	Pattern	2	0.990444	Solyc02g080560.1.1	SL2.50ch02	39332307-39332603	SL2.50ch02:39332307..39332603-	Unknown Protein (AHRD V1)													evidence_code:10F1H0E1IEG
Solyc02g081550.2.1	Pattern	2	0.999998	Solyc02g081550.2.1	SL2.50ch02	40041861-40044550	SL2.50ch02:40041861..40044550+	ATP-dependent Zn protease cell division protein FtsH homolog (AHRD V1 **** B2XTF7_HETA2);	001315 Caspase Recruitment	003960 ATPase, AAA-type, conserved site	005936 Peptidase M41, FtsH	006025 Peptidase M, neutral zinc metallopeptidases, zinc-binding site	4176							4176
Solyc02g082150.1.1	Pattern	2	0.999128	Solyc02g082150.1.1	SL2.50ch02	40443813-40444862	SL2.50ch02:40443813..40444862-	Unknown Protein (AHRD V1)													evidence_code:10F0H1E0IEG
Solyc02g083040.1.1	Pattern	2	1	Solyc02g083040.1.1	SL2.50ch02	41177597-41178418	SL2.50ch02:41177597..41178418+	CM0216.330.nc protein (AHRD V1 ***- B0BLI1_LOTJA);	004320 Protein of unknown function DUF241, plant												evidence_code:10F0H0E0IEG
Solyc02g084360.2.1	Pattern	2	0.99779	Solyc02g084360.2.1	SL2.50ch02	42055235-42057826	SL2.50ch02:42055235..42057826+	V-type proton ATPase 16 kDa proteolipid subunit c2 (AHRD V1 **** VATL2_ARATH);	011555 ATPase, V0 complex, proteolipid subunit C, eukaryotic				46961							46961
Solyc02g087190.1.1	Pattern	2	0.996476	Solyc02g087190.1.1	SL2.50ch02	44243351-44244337	SL2.50ch02:44243351..44244337+	Peroxidase 65 (AHRD V1 **** B6TYF5_MAIZE);	002016 Haem peroxidase, plant/fungal/bacterial				0004601,	5515						0004601,5515	evidence_code:10F0H1E1IEG
Solyc02g089200.2.1	Pattern	2	0.993742	Solyc02g089200.2.1	SL2.50ch02	45652869-45657506	SL2.50ch02:45652869..45657506+	MADS-box transcription factor (AHRD V1 **** Q3KSZ0_PRUDU);	002100 Transcription factor, MADS-box	002487 Transcription factor, K-box			0005515,	3700						0005515,3700
Solyc02g091620.1.1	Pattern	2	0.992792	Solyc02g091620.1.1	SL2.50ch02	47450677-47452951	SL2.50ch02:47450677..47452951+	DNA mismatch repair protein-like (AHRD V1 *-*- Q69MM0_ORYSJ);	002099 DNA mismatch repair protein				6298							6298	evidence_code:10F0H0E1IEG
Solyc02g092510.2.1	Pattern	2	0.999835	Solyc02g092510.2.1	SL2.50ch02	48156357-48160516	SL2.50ch02:48156357..48160516+	UPF0553 protein C9orf64 (AHRD V1 **-- CI064_HUMAN);	019438 Protein of unknown function DUF2419
Solyc02g093020.2.1	Pattern	2	0.993961	Solyc02g093020.2.1	SL2.50ch02	48547605-48549746	SL2.50ch02:48547605..48549746-	Os06g0524700 protein (Fragment) (AHRD V1 ***- Q0DBU9_ORYSJ);	004158 Protein of unknown function DUF247, plant
Solyc02g093790.2.1	Pattern	2	0.999975	Solyc02g093790.2.1	SL2.50ch02	49084876-49088035	SL2.50ch02:49084876..49088035-	CXE carboxylesterase (AHRD V1 **-- Q0ZPU8_ACTDE);	013094 Alpha/beta hydrolase fold-3				8152							8152
Solyc03g006320.1.1	Pattern	2	0.999999	Solyc03g006320.1.1	SL2.50ch03	924278-924928	SL2.50ch03:924278..924928+	Ethylene-responsive transcription factor 4 (AHRD V1 *-*- B6THY5_MAIZE);	001471 Pathogenesis-related transcriptional factor and ERF, DNA-binding				0003677,	6355						0003677,6355	evidence_code:10F0H1E0IEG
Solyc03g006410.2.1	Pattern	2	1	Solyc03g006410.2.1	SL2.50ch03	1009242-1011978	SL2.50ch03:1009242..1011978+	Plant-specific domain TIGR01615 family protein (AHRD V1 ***- B6UDN7_MAIZE);	006502 Protein of unknown function DUF506, plant
Solyc03g019780.2.1	Pattern	2	0.993263	Solyc03g019780.2.1	SL2.50ch03	6711619-6713828	SL2.50ch03:6711619..6713828-	40S ribosomal protein SA (AHRD V1 ***- B6T6X2_MAIZE);	005707 Ribosomal protein S2, eukaryotic/archaeal				43236							43236
Solyc03g044660.2.1	Pattern	2	0.999972	Solyc03g044660.2.1	SL2.50ch03	14272745-14277006	SL2.50ch03:14272745..14277006-	Dihydrodipicolinate synthase 2 (AHRD V1 **** D7LCJ3_ARALY);	005263 Dihydrodipicolinate synthase subfamily				0008840,	3855						0008840,3855
Solyc03g044860.1.1	Pattern	2	1	Solyc03g044860.1.1	SL2.50ch03	14677000-14677440	SL2.50ch03:14677000..14677440+	Os01g0686000 protein (Fragment) (AHRD V1 **-- Q0JKB2_ORYSJ)													evidence_code:10F0H1E0IEG
Solyc03g058330.2.1	Pattern	2	1	Solyc03g058330.2.1	SL2.50ch03	21222544-21223828	SL2.50ch03:21222544..21223828+	Unknown Protein (AHRD V1)
Solyc03g078200.1.1	Pattern	2	0.99116	Solyc03g078200.1.1	SL2.50ch03	43719850-43725264	SL2.50ch03:43719850..43725264-	Subtilisin-like serine protease (AHRD V1 **-* Q948Q4_ARATH);	015500 Peptidase S8, subtilisin-related				4252							4252	evidence_code:10F0H1E0IEG
Solyc03g078810.2.1	Pattern	2	1	Solyc03g078810.2.1	SL2.50ch03	45035480-45038851	SL2.50ch03:45035480..45038851-	UDP-glucosyltransferase (AHRD V1 ***- C0LNQ9_MAIZE);	002213 UDP-glucuronosyl/UDP-glucosyltransferase				8152							8152
Solyc03g080150.2.1	Pattern	2	0.99977	Solyc03g080150.2.1	SL2.50ch03	45596850-45598444	SL2.50ch03:45596850..45598444+	Peroxidase 1 (AHRD V1 **** Q9SSZ9_SCUBA);	002016 Haem peroxidase, plant/fungal/bacterial				0004601,	5515						0004601,5515
Solyc03g097420.2.1	Pattern	2	1	Solyc03g097420.2.1	SL2.50ch03	53193862-53195036	SL2.50ch03:53193862..53195036+	Receptor expression-enhancing protein 5 (AHRD V1 **-- C1C4Y8_RANCA);	004345 TB2/DP1 and HVA22 related protein				42802							42802
Solyc03g097630.2.1	Pattern	2	0.997364	Solyc03g097630.2.1	SL2.50ch03	53410692-53417468	SL2.50ch03:53410692..53417468+	Palmitoyltransferase-like protein (AHRD V1 *-** C6YXK4_ORYSJ);	001594 Zinc finger, DHHC-type				16409							16409
Solyc03g097910.2.1	Pattern	2	1	Solyc03g097910.2.1	SL2.50ch03	53734853-53738896	SL2.50ch03:53734853..53738896-	Dihydroorotate dehydrogenase family protein (AHRD V1 **** D7L7W7_ARALY);	005720 Dihydroorotate dehydrogenase, class 1, core				17113							17113
Solyc03g113330.2.1	Pattern	2	0.999756	Solyc03g113330.2.1	SL2.50ch03	57535014-57538613	SL2.50ch03:57535014..57538613-	Nodulin-like protein (Fragment) (AHRD V1 ***- O81121_ARATH);	010658 Nodulin-like
Solyc03g113990.2.1	Pattern	2	0.995617	Solyc03g113990.2.1	SL2.50ch03	58094446-58096957	SL2.50ch03:58094446..58096957-	Uncharacterized conserved protein (AHRD V1 **-- Q0IAV1_SYNS3);	007263 Putative thiol-disulphide oxidoreductase DCC
Solyc03g114860.2.1	Pattern	2	0.999992	Solyc03g114860.2.1	SL2.50ch03	58802749-58804466	SL2.50ch03:58802749..58804466-	Alpha-1 4-glucan-protein synthase (AHRD V1 **-* B9RLK7_RICCO);	004901 Alpha-1,4-glucan-protein synthase, UDP-forming				16760							16760
Solyc03g116340.2.1	Pattern	2	0.999454	Solyc03g116340.2.1	SL2.50ch03	59874395-59877786	SL2.50ch03:59874395..59877786+	Transcription factor (Fragment) (AHRD V1 *--* D6MK24_9ASPA);	011598 Helix-loop-helix DNA-binding				3700							3700
Solyc03g120100.2.1	Pattern	2	0.998312	Solyc03g120100.2.1	SL2.50ch03	62642134-62643662	SL2.50ch03:62642134..62643662-	Mitochondrial carrier protein (AHRD V1 ***- D2VIZ2_NAEGR);	002113 Adenine nucleotide translocator 1				15227							15227
Solyc03g120330.1.1	Pattern	2	0.997793	Solyc03g120330.1.1	SL2.50ch03	62808621-62809706	SL2.50ch03:62808621..62809706-	Kelch repeat-containing F-box family protein (AHRD V1 ***- D7KDI0_ARALY);	015915 Kelch-type beta propeller												evidence_code:10F0H1E1IEG
Solyc03g122300.1.1	Pattern	2	0.99507	Solyc03g122300.1.1	SL2.50ch03	64225365-64225850	SL2.50ch03:64225365..64225850+	Unknown Protein (AHRD V1);	012876 Protein of unknown function DUF1677, plant												evidence_code:10F1H1E1IEG
Solyc04g009040.2.1	Pattern	2	0.99766	Solyc04g009040.2.1	SL2.50ch04	2600952-2604337	SL2.50ch04:2600952..2604337-	Receptor like kinase, RLK					0005515,	19199						0005515,19199
Solyc04g009400.2.1	Pattern	2	0.99223	Solyc04g009400.2.1	SL2.50ch04	2827528-2833846	SL2.50ch04:2827528..2833846+	PHD-finger family protein expressed (AHRD V1 *-*- Q53MN0_ORYSJ)
Solyc04g009860.2.1	Pattern	2	0.997757	Solyc04g009860.2.1	SL2.50ch04	3173261-3175305	SL2.50ch04:3173261..3175305-	1-aminocyclopropane-1-carboxylate oxidase-like protein (AHRD V1 **-* Q9LTH8_ARATH);	005123 Oxoglutarate and iron-dependent oxygenase				9815							9815
Solyc04g014720.2.1	Pattern	2	0.997858	Solyc04g014720.2.1	SL2.50ch04	4982850-4985110	SL2.50ch04:4982850..4985110+	60S ribosomal protein L6 (AHRD V1 ***- B9RHH3_RICCO);	000915 Ribosomal protein L6E				0003735,	3723						0003735,3723
Solyc04g015510.1.1	Pattern	2	1	Solyc04g015510.1.1	SL2.50ch04	5719801-5720340	SL2.50ch04:5719801..5720340-	Unknown Protein (AHRD V1);	006501 Pectinesterase inhibitor				30599							30599	evidence_code:10F0H0E0IEG
Solyc04g054770.1.1	Pattern	2	0.994871	Solyc04g054770.1.1	SL2.50ch04	52378657-52378812	SL2.50ch04:52378657..52378812+	Unknown Protein (AHRD V1)													evidence_code:10F0H0E0IEG
Solyc04g076990.2.1	Pattern	2	0.999999	Solyc04g076990.2.1	SL2.50ch04	59540573-59542894	SL2.50ch04:59540573..59542894+	Receptor like kinase, RLK					4675							4675
Solyc04g077470.2.1	Pattern	2	0.999103	Solyc04g077470.2.1	SL2.50ch04	59977870-59981093	SL2.50ch04:59977870..59981093+	Cellulose synthase-like C1-2 glycosyltransferase family 2 protein (AHRD V1 **** D8T077_SELML);	001173 Glycosyl transferase, family 2				16759							16759
Solyc04g080200.2.1	Pattern	2	0.999991	Solyc04g080200.2.1	SL2.50ch04	62050965-62054788	SL2.50ch04:62050965..62054788+	Unknown Protein (AHRD V1)
Solyc04g081200.2.1	Pattern	2	0.991397	Solyc04g081200.2.1	SL2.50ch04	62789119-62797662	SL2.50ch04:62789119..62797662+	Regulator of chromosome condensation (RCC1)-like protein (AHRD V1 **-- D0NEM9_PHYIN);	009091 Regulator of chromosome condensation/beta-lactamase-inhibitor protein II				0005085,	8536						0005085,8536
Solyc04g082530.2.1	Pattern	2	0.999994	Solyc04g082530.2.1	SL2.50ch04	63767730-63772749	SL2.50ch04:63767730..63772749-	Bromodomain-containing protein (AHRD V1 ***- B9R8P3_RICCO);	001487 Bromodomain
Solyc05g005570.2.1	Pattern	2	0.995429	Solyc05g005570.2.1	SL2.50ch05	407905-410949	SL2.50ch05:407905..410949+	BURP domain-containing protein (Fragment) (AHRD V1 *--- Q94IC5_9ROSI);	004873 BURP				4650							4650
Solyc05g009050.2.1	Pattern	2	0.994676	Solyc05g009050.2.1	SL2.50ch05	3208286-3211740	SL2.50ch05:3208286..3211740-	Receptor-like protein kinase (AHRD V1 **** D3G6F0_CAPAN);	002290 Serine/threonine protein kinase				0004672,	5515						0004672,5515
Solyc05g025890.1.1	Pattern	2	0.991667	Solyc05g025890.1.1	SL2.50ch05	37241486-37243177	SL2.50ch05:37241486..37243177-	Acetyltransferase (AHRD V1 *-*- D8G8Q7_9CYAN);	000182 GCN5-related N-acetyltransferase				8152							8152	evidence_code:10F0H1E0IEG
Solyc05g051250.2.1	Pattern	2	0.999822	Solyc05g051250.2.1	SL2.50ch05	60677819-60681135	SL2.50ch05:60677819..60681135-	Glutamine synthetase (AHRD V1 ***- A9PB10_POPTR);	008146 Glutamine synthetase, catalytic region				4356							4356
Solyc05g051700.2.1	Pattern	2	0.99902	Solyc05g051700.2.1	SL2.50ch05	61252478-61256747	SL2.50ch05:61252478..61256747-	Iron--sulfur cluster insertion protein erpA (AHRD V1 ***- ERPA_STRMK);	016092 FeS cluster insertion				0005515,	5198						0005515,5198
Solyc05g055330.2.1	Pattern	2	0.999711	Solyc05g055330.2.1	SL2.50ch05	64155333-64162754	SL2.50ch05:64155333..64162754+	ATP-binding cassette transporter (AHRD V1 ***- D8RL77_SELML);	013525 ABC-2 type transporter				42626							42626
Solyc05g055520.1.1	Pattern	2	0.990268	Solyc05g055520.1.1	SL2.50ch05	64280856-64281101	SL2.50ch05:64280856..64281101+	Unknown Protein (AHRD V1)													evidence_code:10F1H0E1IEG
Solyc06g007620.2.1	Pattern	2	0.997833	Solyc06g007620.2.1	SL2.50ch06	1625363-1627604	SL2.50ch06:1625363..1627604-	POT family domain containing protein expressed (AHRD V1 ***- D8L9H8_WHEAT);	007493 Protein of unknown function DUF538
Solyc06g007730.1.1	Pattern	2	0.997781	Solyc06g007730.1.1	SL2.50ch06	1707231-1707575	SL2.50ch06:1707231..1707575+	Pentatricopeptide repeat-containing protein (AHRD V1 ***- D7L1Q4_ARALY);	002885 Pentatricopeptide repeat				0008270,	3723						0008270,3723	evidence_code:10F0H1E0IEG
Solyc06g008400.1.1	Pattern	2	0.998334	Solyc06g008400.1.1	SL2.50ch06	2327468-2331298	SL2.50ch06:2327468..2331298-	Cc-nbs-lrr, resistance protein					0006952,	6915						0006952,6915	evidence_code:10F0H1E0IEG
Solyc06g017860.1.1	Pattern	2	1	Solyc06g017860.1.1	SL2.50ch06	10756897-10760347	SL2.50ch06:10756897..10760347-	Serine carboxypeptidase (AHRD V1 **** Q2Z1Y2_PRUMU);	001563 Peptidase S10, serine carboxypeptidase				0042802,	4185						0042802,4185	evidence_code:10F0H1E0IEG
Solyc06g049080.2.1	Pattern	2	1	Solyc06g049080.2.1	SL2.50ch06	28852597-28855492	SL2.50ch06:28852597..28855492+	Superoxide dismutase (AHRD V1 **** A5BR41_VITVI);	001189 Manganese/iron superoxide dismutase				4784							4784
Solyc06g050890.1.1	Pattern	2	0.993608	Solyc06g050890.1.1	SL2.50ch06	30234118-30234273	SL2.50ch06:30234118..30234273+	Unknown Protein (AHRD V1)													evidence_code:10F1H0E1IEG
Solyc06g053970.2.1	Pattern	2	1	Solyc06g053970.2.1	SL2.50ch06	33350812-33351256	SL2.50ch06:33350812..33351256-	Pollen allergen (AHRD V1 *-*- Q0EEJ0_CRYJA)
Solyc06g062660.2.1	Pattern	2	0.99083	Solyc06g062660.2.1	SL2.50ch06	35929195-35941667	SL2.50ch06:35929195..35941667-	Beta-galactosidase (AHRD V1 **** D7KR60_ARALY);	001944 Glycoside hydrolase, family 35				4565							4565
Solyc06g064440.2.1	Pattern	2	0.9996	Solyc06g064440.2.1	SL2.50ch06	36514027-36517636	SL2.50ch06:36514027..36517636-	Ring finger protein 12 (AHRD V1 *-*- Q4V889_RAT);	018957 Zinc finger, C3HC4 RING-type				8270							8270
Solyc06g071030.2.1	Pattern	2	0.997399	Solyc06g071030.2.1	SL2.50ch06	40017435-40026369	SL2.50ch06:40017435..40026369-	Isochorismate synthase (AHRD V1 **** B0CN79_SOLLC);	005801 ADC synthase	004561 Isochorismate synthase			8909							8909
Solyc06g072520.1.1	Pattern	2	0.999246	Solyc06g072520.1.1	SL2.50ch06	41119447-41122161	SL2.50ch06:41119447..41122161+	Transcription factor (AHRD V1 *-*- D6MKM4_9ASPA);	011598 Helix-loop-helix DNA-binding				0005634,	45449						0005634,45449	evidence_code:10F0H1E0IEG
Solyc06g075400.2.1	Pattern	2	0.994323	Solyc06g075400.2.1	SL2.50ch06	43190253-43198996	SL2.50ch06:43190253..43198996+	V-type proton ATPase subunit a (AHRD V1 **** VPH1_NEUCR);	002490 ATPase, V0/A0 complex, 116-kDa subunit				0046961,	9678						0046961,9678
Solyc06g076290.1.1	Pattern	2	0.995623	Solyc06g076290.1.1	SL2.50ch06	43793225-43793976	SL2.50ch06:43793225..43793976+	GRAS family transcription factor (AHRD V1 **-- B9HPF3_POPTR);	005202 GRAS transcription factor												evidence_code:10F0H1E0IEG
Solyc06g082930.2.1	Pattern	2	0.99598	Solyc06g082930.2.1	SL2.50ch06	44846738-44850138	SL2.50ch06:44846738..44850138+	FRIGIDA (Fragment) (AHRD V1 *-*- Q58T23_ARATH);	012474 Frigida-like
Solyc06g084270.2.1	Pattern	2	0.99473	Solyc06g084270.2.1	SL2.50ch06	45754284-45760253	SL2.50ch06:45754284..45760253+	GTP-binding family protein (AHRD V1 ***- D7M3D0_ARALY);	019991 GTP-binding protein, ribosome biogenesis, YlqF				3924							3924
Solyc07g006410.1.1	Pattern	2	0.998888	Solyc07g006410.1.1	SL2.50ch07	1229954-1230913	SL2.50ch07:1229954..1230913+	Unknown Protein (AHRD V1)													evidence_code:10F0H1E1IEG
Solyc07g008590.1.1	Pattern	2	0.999972	Solyc07g008590.1.1	SL2.50ch07	3549546-3552683	SL2.50ch07:3549546..3552683+	LRR receptor-like serine/threonine-protein kinase, RLP					4675							4675	evidence_code:10F0H1E1IEG
Solyc07g017380.1.1	Pattern	2	0.998746	Solyc07g017380.1.1	SL2.50ch07	6877093-6878108	SL2.50ch07:6877093..6878108-	Mutator-like transposase (AHRD V1 ***- Q9SR14_ARATH);	018289 MULE transposase, conserved domain				8270							8270	evidence_code:10F0H1E0IEG
Solyc07g032750.1.1	Pattern	2	0.99005	Solyc07g032750.1.1	SL2.50ch07	40605835-40605990	SL2.50ch07:40605835..40605990+	Unknown Protein (AHRD V1)													evidence_code:10F0H0E0IEG
Solyc07g044980.2.1	Pattern	2	0.999998	Solyc07g044980.2.1	SL2.50ch07	55346685-55351408	SL2.50ch07:55346685..55351408-	NPR1-1 protein (Fragment) (AHRD V1 ***- B8XQT4_SOYBN);	013069 BTB/POZ				5515							5515
Solyc07g052110.2.1	Pattern	2	0.997836	Solyc07g052110.2.1	SL2.50ch07	57978811-57988010	SL2.50ch07:57978811..57988010+	Ribosomal RNA small subunit methyltransferase F (AHRD V1 *-*- RSMF_KLEP7);	011023 Nop2p				6364							6364
Solyc07g052440.2.1	Pattern	2	0.99955	Solyc07g052440.2.1	SL2.50ch07	58265126-58266424	SL2.50ch07:58265126..58266424+	Transmembrane protein 97 (AHRD V1 ***- TMM97_BOVIN);	016964 Transmembrane protein 97, predicted
Solyc07g054190.2.1	Pattern	2	0.999834	Solyc07g054190.2.1	SL2.50ch07	59875898-59878620	SL2.50ch07:59875898..59878620-	Riboflavin synthase alpha subunit (AHRD V1 **** A5URX5_ROSS1);	001783 Lumazine-binding protein				4746							4746
Solyc07g055850.2.1	Pattern	2	0.995923	Solyc07g055850.2.1	SL2.50ch07	61089552-61095708	SL2.50ch07:61089552..61095708-	3-demethylubiquinone-9 3-methyltransferase (AHRD V1 ***- A1B582_PARDP);	010233 Ubiquinone biosynthesis O-methyltransferase				0008152,	6744						0008152,6744
Solyc07g056230.2.1	Pattern	2	1	Solyc07g056230.2.1	SL2.50ch07	61402318-61404293	SL2.50ch07:61402318..61404293+	Cytochrome B561-related protein (AHRD V1 **-- Q1H8M6_BETVU);	006593 Cytochrome b561/ferric reductase transmembrane
Solyc07g062130.2.1	Pattern	2	0.999981	Solyc07g062130.2.1	SL2.50ch07	62160950-62163332	SL2.50ch07:62160950..62163332+	Dtdp-glucose 4 6-dehydratase (AHRD V1 *-** B8C5W5_THAPS);	016040 NAD(P)-binding domain				0050377,	10280						0050377,10280
Solyc07g062810.2.1	Pattern	2	0.999989	Solyc07g062810.2.1	SL2.50ch07	62692633-62696200	SL2.50ch07:62692633..62696200-	Branched-chain amino acid aminotransferase-like (AHRD V1 **** Q5NAM3_ORYSJ);	001544 Aminotransferase, class IV				8696							8696
Solyc07g063460.1.1	Pattern	2	0.996387	Solyc07g063460.1.1	SL2.50ch07	63163945-63164823	SL2.50ch07:63163945..63164823-	Methyltransferase family protein (AHRD V1 ***- C0WM11_LACBU);	013216 Methyltransferase type 11				8152							8152	evidence_code:10F0H1E1IEG
Solyc08g005570.2.1	Pattern	2	0.999416	Solyc08g005570.2.1	SL2.50ch08	424194-430101	SL2.50ch08:424194..430101+	DUF647 domain-containing protein (AHRD V1 *--- C5GE92_AJEDR);	006968 Protein of unknown function DUF647				32776							32776
Solyc08g006020.2.1	Pattern	2	0.99136	Solyc08g006020.2.1	SL2.50ch08	784730-788036	SL2.50ch08:784730..788036+	NAC domain transcription factor (AHRD V1 *-** B6U2D4_MAIZE);	003441 No apical meristem (NAM) protein				3700							3700
Solyc08g006170.1.1	Pattern	2	0.997186	Solyc08g006170.1.1	SL2.50ch08	885938-887362	SL2.50ch08:885938..887362+	Pentatricopeptide repeat-containing protein (AHRD V1 ***- D7KJV7_ARALY);	002885 Pentatricopeptide repeat												evidence_code:10F0H1E1IEG
Solyc08g007500.2.1	Pattern	2	0.99977	Solyc08g007500.2.1	SL2.50ch08	2057300-2059676	SL2.50ch08:2057300..2059676+	Pentatricopeptide repeat-containing protein (AHRD V1 **-- D7ME07_ARALY)
Solyc08g013770.2.1	Pattern	2	0.997853	Solyc08g013770.2.1	SL2.50ch08	3136987-3137952	SL2.50ch08:3136987..3137952+	F-box family protein (AHRD V1 ***- B9GFH4_POPTR)
Solyc08g014330.2.1	Pattern	2	0.997907	Solyc08g014330.2.1	SL2.50ch08	4055000-4062570	SL2.50ch08:4055000..4062570+	Primary amine oxidase (AHRD V1 **** B4WL51_9SYNE);	000269 Copper amine oxidase				0005515,	8131						0005515,8131
Solyc08g044230.1.1	Pattern	2	0.998378	Solyc08g044230.1.1	SL2.50ch08	30462760-30462915	SL2.50ch08:30462760..30462915+	Unknown Protein (AHRD V1)													evidence_code:10F0H0E0IEG
Solyc08g045850.2.1	Pattern	2	0.999651	Solyc08g045850.2.1	SL2.50ch08	36801940-36806300	SL2.50ch08:36801940..36806300-	Pentatricopeptide repeat-containing protein (AHRD V1 ***- D7MTG0_ARALY);	002885 Pentatricopeptide repeat
Solyc08g067430.2.1	Pattern	2	0.999001	Solyc08g067430.2.1	SL2.50ch08	53686130-53690841	SL2.50ch08:53686130..53690841+	cDNA clone 002-182-C01 full insert sequence (AHRD V1 *-*- B7F3P2_ORYSJ)
Solyc08g068850.2.1	Pattern	2	0.993773	Solyc08g068850.2.1	SL2.50ch08	55141195-55143483	SL2.50ch08:55141195..55143483-	Proton pump interactor 1 (AHRD V1 ***- D5L6G0_SOLTU)
Solyc08g074550.2.1	Pattern	2	0.998837	Solyc08g074550.2.1	SL2.50ch08	55812388-55826514	SL2.50ch08:55812388..55826514+	Threonyl-tRNA synthetase (AHRD V1 ***- Q17LW8_AEDAE);	002320 Threonyl-tRNA synthetase, class IIa				0006412,	0005737,	166					0006412,0005737,166
Solyc08g076150.2.1	Pattern	2	0.999266	Solyc08g076150.2.1	SL2.50ch08	57341681-57343533	SL2.50ch08:57341681..57343533-	Pentatricopeptide repeat-containing protein (AHRD V1 ***- D7KGN9_ARALY);	002885 Pentatricopeptide repeat				4519							4519
Solyc08g078950.2.1	Pattern	2	0.990592	Solyc08g078950.2.1	SL2.50ch08	59776836-59782323	SL2.50ch08:59776836..59782323+	Nitrate transporter (AHRD V1 **** Q852P7_TOBAC);	000109 TGF-beta receptor, type I/II extracellular region				42936							42936
Solyc08g082010.2.1	Pattern	2	1	Solyc08g082010.2.1	SL2.50ch08	62095443-62099923	SL2.50ch08:62095443..62099923+	Myosin heavy chain-like protein (AHRD V1 *-*- Q9FJ35_ARATH);	009053 Prefoldin				5515							5515
Solyc08g082830.2.1	Pattern	2	0.999999	Solyc08g082830.2.1	SL2.50ch08	62660064-62668736	SL2.50ch08:62660064..62668736-	NH(3)-dependent NAD(+) synthetase (AHRD V1 ***- A1ZGC5_9BACT);	014445 Glutamine-dependent NAD(+) synthetase, GAT region				42802							42802
Solyc09g009910.2.1	Pattern	2	0.996015	Solyc09g009910.2.1	SL2.50ch09	3386287-3395367	SL2.50ch09:3386287..3395367-	Lipid A ABC transporter permease/ATP-binding protein (AHRD V1 **** D3L345_9BACT);	003439 ABC transporter-like				5381							5381
Solyc09g014320.2.1	Pattern	2	0.999992	Solyc09g014320.2.1	SL2.50ch09	5836883-5845280	SL2.50ch09:5836883..5845280-	Ribosomal RNA large subunit methyltransferase J family protein (AHRD V1 **** A7APJ4_BABBO);	015507 Ribosomal RNA methyltransferase J				8650							8650
Solyc09g015520.2.1	Pattern	2	0.999993	Solyc09g015520.2.1	SL2.50ch09	9621116-9624602	SL2.50ch09:9621116..9624602+	Receptor like kinase, RLK					4675							4675
Solyc09g042380.1.1	Pattern	2	0.999921	Solyc09g042380.1.1	SL2.50ch09	27783764-27784018	SL2.50ch09:27783764..27784018+	Unknown Protein (AHRD V1)													evidence_code:10F0H0E0IEG
Solyc09g066360.1.1	Pattern	2	0.995456	Solyc09g066360.1.1	SL2.50ch09	60391559-60392140	SL2.50ch09:60391559..60392140+	Ethylene-responsive transcription factor 2 (AHRD V1 **** B6SSU7_MAIZE);	001471 Pathogenesis-related transcriptional factor and ERF, DNA-binding				0016563,	3700						0016563,3700	evidence_code:10F1H1E1IEG
Solyc09g072990.2.1	Pattern	2	1	Solyc09g072990.2.1	SL2.50ch09	61150679-61156433	SL2.50ch09:61150679..61156433+	Unknown Protein (AHRD V1)
Solyc09g074230.2.1	Pattern	2	0.999999	Solyc09g074230.2.1	SL2.50ch09	61501305-61505288	SL2.50ch09:61501305..61505288-	Glucose transporter 8 (AHRD V1 **** Q2KKJ3_SOLIN);	003663 Sugar/inositol transporter				5536							5536
Solyc09g074290.1.1	Pattern	2	0.99178	Solyc09g074290.1.1	SL2.50ch09	61580158-61581582	SL2.50ch09:61580158..61581582-	Ankyrin repeat-containing protein (AHRD V1 **-- D3BAQ3_POLPA);	002110 Ankyrin				8134							8134	evidence_code:10F0H1E0IEG
Solyc10g006820.2.1	Pattern	2	0.999551	Solyc10g006820.2.1	SL2.50ch10	1255061-1265706	SL2.50ch10:1255061..1265706-	Myosin (AHRD V1 ***- Q9SNF0_ARATH);	001609 Myosin head, motor region				42803							42803
Solyc10g009400.2.1	Pattern	2	0.996148	Solyc10g009400.2.1	SL2.50ch10	3456047-3464290	SL2.50ch10:3456047..3464290-	FAM86A (AHRD V1 **-- B5XFD7_SALSA);	019410 Methyltransferase-16, putative
Solyc10g017540.2.1	Pattern	2	0.999362	Solyc10g017540.2.1	SL2.50ch10	5427435-5429176	SL2.50ch10:5427435..5429176-	Remorin 2 (AHRD V1 ***- Q9XEX9_SOLLC);	005516 Remorin, C-terminal region				0005515,	3677						0005515,3677
Solyc10g055320.1.1	Pattern	2	1	Solyc10g055320.1.1	SL2.50ch10	52048814-52050123	SL2.50ch10:52048814..52050123-	F-box protein interaction domain containing protein (AHRD V1 ***- Q60D10_SOLDE)													evidence_code:10F0H0E0IEG
Solyc10g076500.1.1	Pattern	2	0.99267	Solyc10g076500.1.1	SL2.50ch10	58808007-58810535	SL2.50ch10:58808007..58810535-	LRR receptor-like serine/threonine-protein kinase, RLP					16301							16301	evidence_code:10F0H1E0IEG
Solyc10g079480.1.1	Pattern	2	0.99997	Solyc10g079480.1.1	SL2.50ch10	60349353-60350855	SL2.50ch10:60349353..60350855+	Lycopene beta-cyclase 2					16117							16117	evidence_code:10F0H1E1IEG
Solyc10g079870.1.1	Pattern	2	1	Solyc10g079870.1.1	SL2.50ch10	60670204-60672691	SL2.50ch10:60670204..60672691+	Cytokinin oxidase/dehydrogenase 1 (AHRD V1 ***- C0LPA6_SOLTU);	015345 Cytokinin dehydrogenase 1, FAD and cytokinin binding				0055114,	50660						0055114,50660	evidence_code:10F0H1E0IEG
Solyc10g086170.1.1	Pattern	2	0.999104	Solyc10g086170.1.1	SL2.50ch10	64407839-64409119	SL2.50ch10:64407839..64409119-	Glutamyl-tRNA(Gln) amidotransferase subunit A (AHRD V1 ***- D5DXY7_BACMQ);	000120 Amidase signature enzyme				16884							16884	evidence_code:10F0H1E1IEG
Solyc10g086270.1.1	Pattern	2	1	Solyc10g086270.1.1	SL2.50ch10	64469193-64470142	SL2.50ch10:64469193..64470142-	MYB transcription factor (AHRD V1 **-- A9YY82_SOLTU);	015495 Myb transcription factor				0003677,	45449						0003677,45449	evidence_code:10F0H1E0IEG
Solyc11g005230.1.1	Pattern	2	1	Solyc11g005230.1.1	SL2.50ch11	193140-194767	SL2.50ch11:193140..194767-	Sensitivity to red light reduced protein 1 (AHRD V1 *--- D7MSG2_ARALY);	012942 SRR1												evidence_code:10F0H0E0IEG
Solyc11g008650.1.1	Pattern	2	0.997903	Solyc11g008650.1.1	SL2.50ch11	2835958-2836179	SL2.50ch11:2835958..2836179-	Flowering locus T1 (AHRD V1 **-- D5I5V0_HELAN);	008914 Phosphatidylethanolamine-binding protein PEBP												evidence_code:10F0H1E0IEG
Solyc11g008800.1.1	Pattern	2	0.999954	Solyc11g008800.1.1	SL2.50ch11	2978131-2987532	SL2.50ch11:2978131..2987532-	Inositol 1 4 5-trisphosphate 5-phosphatase-like protein (AHRD V1 *-*- Q6H453_ORYSJ);	000300 Inositol polyphosphate related phosphatase				4437							4437	evidence_code:10F0H1E1IEG
Solyc11g008960.1.1	Pattern	2	0.999998	Solyc11g008960.1.1	SL2.50ch11	3112545-3117930	SL2.50ch11:3112545..3117930-	Receptor like kinase, RLK					0001653,	4675						0001653,4675	evidence_code:10F0H1E1IEG
Solyc11g010800.1.1	Pattern	2	0.999873	Solyc11g010800.1.1	SL2.50ch11	3811537-3812540	SL2.50ch11:3811537..3812540+	Anthocyanidin 3-O-glucosyltransferase (AHRD V1 ***- B6SU01_MAIZE);	002213 UDP-glucuronosyl/UDP-glucosyltransferase				8152							8152	evidence_code:10F0H1E0IEG
Solyc11g011240.1.1	Pattern	2	0.999704	Solyc11g011240.1.1	SL2.50ch11	4289344-4290441	SL2.50ch11:4289344..4290441+	Geranylgeranyl pyrophosphate synthase 1 (AHRD V1 ***- Q1A7T0_SOLLC);	000092 Polyprenyl synthetase				8299							8299	evidence_code:10F1H1E1IEG
Solyc11g011310.1.1	Pattern	2	0.990717	Solyc11g011310.1.1	SL2.50ch11	4355386-4362151	SL2.50ch11:4355386..4362151+	Rhamnogalacturonate lyase (AHRD V1 ***- A3XLZ2_LEEBM);	010325 Rhamnogalacturonate lyase				30246							30246	evidence_code:10F0H1E0IEG
Solyc11g012280.1.1	Pattern	2	0.991727	Solyc11g012280.1.1	SL2.50ch11	5141697-5145240	SL2.50ch11:5141697..5145240-	Unknown Protein (AHRD V1)													evidence_code:10F1H0E1IEG
Solyc11g013450.1.1	Pattern	2	0.999756	Solyc11g013450.1.1	SL2.50ch11	6470193-6472721	SL2.50ch11:6470193..6472721+	CAA30371.1 protein (Fragment) (AHRD V1 ***- Q9ST96_ORYSA)													evidence_code:10F0H1E0IEG
Solyc11g020550.1.1	Pattern	2	0.995806	Solyc11g020550.1.1	SL2.50ch11	11415947-11416272	SL2.50ch11:11415947..11416272-	Unknown Protein (AHRD V1)													evidence_code:10F0H0E0IEG
Solyc11g040230.1.1	Pattern	2	0.992377	Solyc11g040230.1.1	SL2.50ch11	30261637-30261825	SL2.50ch11:30261637..30261825-	Unknown Protein (AHRD V1)													evidence_code:10F1H0E1IEG
Solyc11g066250.1.1	Pattern	2	0.999735	Solyc11g066250.1.1	SL2.50ch11	49045907-49049862	SL2.50ch11:49045907..49049862-	Serine carboxypeptidase (AHRD V1 **** Q9XH61_9ASTR);	001563 Peptidase S10, serine carboxypeptidase				0042802,	4185						0042802,4185	evidence_code:10F0H1E0IEG
Solyc11g066730.1.1	Pattern	2	0.997944	Solyc11g066730.1.1	SL2.50ch11	49612094-49617915	SL2.50ch11:49612094..49617915+	Phototropic-responsive NPH3 family protein (AHRD V1 **-- D7KEU3_ARALY);	004249 NPH3				0005515,	9416						0005515,9416	evidence_code:10F0H1E1IEG
Solyc11g066930.1.1	Pattern	2	0.999118	Solyc11g066930.1.1	SL2.50ch11	49811616-49812575	SL2.50ch11:49811616..49812575+	AT5G28150-like protein (Fragment) (AHRD V1 *-*- D6PS16_9BRAS);	008586 Protein of unknown function DUF868, plant												evidence_code:10F0H1E1IEG
Solyc11g069230.1.1	Pattern	2	0.999988	Solyc11g069230.1.1	SL2.50ch11	50949457-50952275	SL2.50ch11:50949457..50952275+	Syntaxin-71 (AHRD V1 ***- C0L7E7_ANNCH);	000727 Target SNARE coiled-coil region				16020							16020	evidence_code:10F0H1E1IEG
Solyc11g069630.1.1	Pattern	2	1	Solyc11g069630.1.1	SL2.50ch11	51351654-51353722	SL2.50ch11:51351654..51353722-	Receptor-like protein kinase At5g59670 (AHRD V1 *-*- RLK7_ARATH);	002290 Serine/threonine protein kinase				0006468,	16998						0006468,16998	evidence_code:10F0H1E0IEG
Solyc12g008360.1.1	Pattern	2	0.999989	Solyc12g008360.1.1	SL2.50ch12	1785951-1798278	SL2.50ch12:1785951..1798278-	Oligosaccharyl transferase STT3 subunit family protein (AHRD V1 ***- Q23H40_TETTH);	003674 Oligosaccharyl transferase, STT3 subunit				16020							16020	evidence_code:10F0H1E1IEG
Solyc12g009110.1.1	Pattern	2	0.997665	Solyc12g009110.1.1	SL2.50ch12	2431857-2435319	SL2.50ch12:2431857..2435319-	O-methyltransferase-like protein (AHRD V1 ***- Q9T003_ARATH);	016461 O-methyltransferase, COMT, eukaryota				0008171,	46983						0008171,46983	evidence_code:10F0H1E1IEG
Solyc12g017630.1.1	Pattern	2	0.997605	Solyc12g017630.1.1	SL2.50ch12	7087202-7090616	SL2.50ch12:7087202..7090616+	Nucleolar essential protein 1 (AHRD V1 **-- B0WB67_CULQU);	005304 Ribosomal biogenesis, methyltransferase, EMG1/NEP1												evidence_code:10F0H1E1IEG
Solyc12g019070.1.1	Pattern	2	0.992931	Solyc12g019070.1.1	SL2.50ch12	9077229-9077651	SL2.50ch12:9077229..9077651-	Type I inositol-1,4,5-trisphosphate 5-phosphatase 12 (AHRD V1 ***- IP5PC_ARATH)													evidence_code:10F1H1E1IEG
Solyc12g019080.1.1	Pattern	2	0.99828	Solyc12g019080.1.1	SL2.50ch12	9077732-9083860	SL2.50ch12:9077732..9083860-	Inositol 1 4 5-trisphosphate 5-phosphatase-like protein (AHRD V1 *-*- Q6H453_ORYSJ);	000300 Inositol polyphosphate related phosphatase				4437							4437	evidence_code:10F0H1E1IEG
Solyc12g038510.1.1	Pattern	2	0.999997	Solyc12g038510.1.1	SL2.50ch12	35889365-35901176	SL2.50ch12:35889365..35901176-	MADS box transcription factor 11 (AHRD V1 ***- D9IFM5_ONCHC);	002487 Transcription factor, K-box				5634							5634	evidence_code:10F0H1E1IEG
Solyc12g049350.1.1	Pattern	2	1	Solyc12g049350.1.1	SL2.50ch12	46305533-46308055	SL2.50ch12:46305533..46308055-	Myb 12 transcription factor (AHRD V1 ***- D2EBC3_9SOLN);	015495 Myb transcription factor				0003677,	45449						0003677,45449	evidence_code:10F0H1E0IEG
Solyc12g056580.1.1	Pattern	2	0.99996	Solyc12g056580.1.1	SL2.50ch12	47881791-47888295	SL2.50ch12:47881791..47888295+	Cellulose synthase (AHRD V1 ***- B9GTH4_POPTR);	005150 Cellulose synthase				0016020,	8270						0016020,8270	evidence_code:10F0H1E1IEG
Solyc12g057030.1.1	Pattern	2	0.997911	Solyc12g057030.1.1	SL2.50ch12	48459072-48460366	SL2.50ch12:48459072..48460366-	Unknown Protein (AHRD V1)													evidence_code:10F1H0E1IEG
Solyc12g057090.1.1	Pattern	2	0.998447	Solyc12g057090.1.1	SL2.50ch12	48513859-48516049	SL2.50ch12:48513859..48516049+	Purine permease family protein (AHRD V1 **-- D7MCV2_ARALY);	004853 Protein of unknown function DUF250				0016020,	6364						0016020,6364	evidence_code:10F0H1E0IEG
Solyc12g063000.1.1	Pattern	2	1	Solyc12g063000.1.1	SL2.50ch12	54013110-54025168	SL2.50ch12:54013110..54025168-	Unknown Protein (AHRD V1);	001463 Sodium:alanine symporter				0005576,	0030001,	0016020,	0006364,	16021			0005576,0030001,0016020,0006364,16021	evidence_code:10F0H0E0IEG
Solyc12g088010.1.1	Pattern	2	0.991246	Solyc12g088010.1.1	SL2.50ch12	61941723-61966003	SL2.50ch12:61941723..61966003-	Aberrant pollen transmission 1 (AHRD V1 **-- Q4JQG0_MAIZE);	019443 Protein of unknown function FMP27, domain-6, C-terminal												evidence_code:10F0H1E0IEG
Solyc12g096710.1.1	Pattern	2	0.999993	Solyc12g096710.1.1	SL2.50ch12	63859697-63863710	SL2.50ch12:63859697..63863710+	Receptor like kinase, RLK					4675							4675	evidence_code:10F0H1E1IEG
Solyc12g099290.1.1	Pattern	2	0.999953	Solyc12g099290.1.1	SL2.50ch12	64827822-64834745	SL2.50ch12:64827822..64834745-	Aldehyde dehydrogenase (AHRD V1 ***- A2Q2X1_MEDTR);	015590 Aldehyde dehydrogenase				0005576,	55114						0005576,55114	evidence_code:10F1H1E1IEG
Solyc12g099550.1.1	Pattern	2	0.999995	Solyc12g099550.1.1	SL2.50ch12	65002727-65004286	SL2.50ch12:65002727..65004286-	F-box family protein (AHRD V1 ***- B9HCS6_POPTR);	006527 F-box associated												evidence_code:10F0H1E1IEG
Solyc12g100120.1.1	Pattern	2	0.998643	Solyc12g100120.1.1	SL2.50ch12	65308503-65313592	SL2.50ch12:65308503..65313592+	Acetyl-CoA carboxylase-like protein (AHRD V1 *-*- Q8ABH3_BACTN);	012878 Protein of unknown function DUF1680												evidence_code:10F0H1E1IEG
Solyc01g006170.2.1	Pattern	3	0.997832	Solyc01g006170.2.1	SL2.50ch01	809135-810275	SL2.50ch01:809135..810275-	rRNA processing protein ebna1-binding protein-related (AHRD V1 *--* C4QG91_SCHMA);	008610 Eukaryotic rRNA processing				5515							5515
Solyc01g007990.2.1	Pattern	3	1	Solyc01g007990.2.1	SL2.50ch01	2170706-2173712	SL2.50ch01:2170706..2173712+	RLK, Receptor like protein, putative resistance protein with an antifungal domain					4672							4672
Solyc01g008500.2.1	Pattern	3	0.999987	Solyc01g008500.2.1	SL2.50ch01	2608681-2614375	SL2.50ch01:2608681..2614375+	Receptor serine/threonine kinase (AHRD V1 **** O49202_ORYSJ);	002290 Serine/threonine protein kinase				0005515,	4674						0005515,4674
Solyc01g009690.1.1	Pattern	3	0.999983	Solyc01g009690.1.1	SL2.50ch01	3972616-3975213	SL2.50ch01:3972616..3975213+	LRR receptor-like serine/threonine-protein kinase, RLP					16301							16301	evidence_code:10F0H1E1IEG
Solyc01g009930.1.1	Pattern	3	1	Solyc01g009930.1.1	SL2.50ch01	4520578-4522877	SL2.50ch01:4520578..4522877-	LRR receptor-like serine/threonine-protein kinase, RLP					4675							4675	evidence_code:10F0H1E0IEG
Solyc01g010180.2.1	Pattern	3	1	Solyc01g010180.2.1	SL2.50ch01	4975293-4976465	SL2.50ch01:4975293..4976465+	Unknown Protein (AHRD V1)
Solyc01g014180.2.1	Pattern	3	0.993774	Solyc01g014180.2.1	SL2.50ch01	11758287-11759264	SL2.50ch01:11758287..11759264-	Zinc finger A20 and AN1 domain-containing stress-associated protein 8 (AHRD V1 ***- SAP8_ORYSJ);	000058 Zinc finger, AN1-type				5515							5515
Solyc01g044440.1.1	Pattern	3	0.999279	Solyc01g044440.1.1	SL2.50ch01	38960403-38961720	SL2.50ch01:38960403..38961720-	Mutator-like transposase (AHRD V1 *-*- Q9SKL7_ARATH);	018289 MULE transposase, conserved domain												evidence_code:10F0H0E0IEG
Solyc01g057120.1.1	Pattern	3	0.992225	Solyc01g057120.1.1	SL2.50ch01	51952996-51953252	SL2.50ch01:51952996..51953252-	Unknown Protein (AHRD V1)													evidence_code:10F0H0E0IEG
Solyc01g057560.1.1	Pattern	3	0.999939	Solyc01g057560.1.1	SL2.50ch01	54594409-54595623	SL2.50ch01:54594409..54595623-	LRR receptor-like serine/threonine-protein kinase, RLP													evidence_code:10F0H1E0IEG
Solyc01g060100.2.1	Pattern	3	0.998716	Solyc01g060100.2.1	SL2.50ch01	62402292-62404538	SL2.50ch01:62402292..62404538-	Unknown Protein (AHRD V1)
Solyc01g066010.1.1	Pattern	3	1	Solyc01g066010.1.1	SL2.50ch01	65257531-65259049	SL2.50ch01:65257531..65259049-	Zinc finger CCCH domain-containing protein 53 (AHRD V1 *-*- C3H53_ORYSJ);	000504 RNA recognition motif, RNP-1				3676							3676	evidence_code:10F0H1E0IEG
Solyc01g067520.2.1	Pattern	3	0.999143	Solyc01g067520.2.1	SL2.50ch01	68654327-68658237	SL2.50ch01:68654327..68658237+	Cellulose synthase D-like protein (AHRD V1 **** Q93XQ0_NICAL);	005150 Cellulose synthase				16759							16759
Solyc01g068580.2.1	Pattern	3	0.999816	Solyc01g068580.2.1	SL2.50ch01	70178637-70187719	SL2.50ch01:70178637..70187719+	C9orf78 (AHRD V1 **-- C3KGZ0_ANOFI);	010756 Hepatocellular carcinoma-associated antigen 59				5515							5515
Solyc01g079140.2.1	Pattern	3	0.999884	Solyc01g079140.2.1	SL2.50ch01	70734578-70735148	SL2.50ch01:70734578..70735148+	Unknown Protein (AHRD V1)
Solyc01g096550.2.1	Pattern	3	0.999584	Solyc01g096550.2.1	SL2.50ch01	79391836-79397141	SL2.50ch01:79391836..79397141+	Protein arginine methyltransferase (AHRD V1 *-** C1E5H4_9CHLO);	013216 Methyltransferase type 11				35242							35242
Solyc01g096570.2.1	Pattern	3	0.999948	Solyc01g096570.2.1	SL2.50ch01	79404952-79411886	SL2.50ch01:79404952..79411886+	Exonuclease family protein expressed (AHRD V1 **-- Q2R3D7_ORYSJ);	006055 Exonuclease				0003676,	5622						0003676,5622
Solyc01g096800.2.1	Pattern	3	0.999806	Solyc01g096800.2.1	SL2.50ch01	79556843-79561394	SL2.50ch01:79556843..79561394+	SWI4 1 Peter Pan-like protein suppressor (AHRD V1 **-- D0MSA0_PHYIN);	007109 Brix domain				0005515,	19843						0005515,19843
Solyc01g097190.2.1	Pattern	3	1	Solyc01g097190.2.1	SL2.50ch01	79885940-79899140	SL2.50ch01:79885940..79899140+	Ankyrin repeat protein-like (AHRD V1 ***- Q6K268_ORYSJ);	002110 Ankyrin				8381							8381
Solyc01g103160.2.1	Pattern	3	0.998419	Solyc01g103160.2.1	SL2.50ch01	83583662-83587534	SL2.50ch01:83583662..83587534-	Pentatricopeptide repeat-containing protein (AHRD V1 *-*- D7LST4_ARALY);	002885 Pentatricopeptide repeat				5488							5488
Solyc01g103900.2.1	Pattern	3	1	Solyc01g103900.2.1	SL2.50ch01	84159785-84160615	SL2.50ch01:84159785..84160615-	Phospholipase D (AHRD V1 ***- Q9LKM1_ORYSI);	015679 Phospholipase D				8152							8152
Solyc01g105200.2.1	Pattern	3	1	Solyc01g105200.2.1	SL2.50ch01	85219157-85221108	SL2.50ch01:85219157..85221108+	Zinc ion binding protein (AHRD V1 ***- B6SPK3_MAIZE)
Solyc01g105210.2.1	Pattern	3	0.999999	Solyc01g105210.2.1	SL2.50ch01	85220026-85221716	SL2.50ch01:85220026..85221716+	Zinc ion binding protein (AHRD V1 **-- B6SPK3_MAIZE)
Solyc01g105440.1.1	Pattern	3	0.999998	Solyc01g105440.1.1	SL2.50ch01	85376275-85376508	SL2.50ch01:85376275..85376508-	Unknown Protein (AHRD V1)													evidence_code:10F0H0E0IEG
Solyc01g107250.2.1	Pattern	3	0.995667	Solyc01g107250.2.1	SL2.50ch01	86624587-86627235	SL2.50ch01:86624587..86627235-	LRR receptor-like serine/threonine-protein kinase, RLP					4675							4675
Solyc02g014320.1.1	Pattern	3	0.998555	Solyc02g014320.1.1	SL2.50ch02	6961525-6966442	SL2.50ch02:6961525..6966442+	NAK-type protein kinase (AHRD V1 *-*- Q1W203_TOBAC)													evidence_code:10F0H1E0IEG
Solyc02g021490.1.1	Pattern	3	0.998245	Solyc02g021490.1.1	SL2.50ch02	13682623-13683318	SL2.50ch02:13682623..13683318-	Unknown Protein (AHRD V1)													evidence_code:10F0H0E1IEG
Solyc02g032380.1.1	Pattern	3	1	Solyc02g032380.1.1	SL2.50ch02	19111542-19113433	SL2.50ch02:19111542..19113433-	Unknown Protein (AHRD V1)													evidence_code:10F0H0E0IEG
Solyc02g032850.2.1	Pattern	3	1	Solyc02g032850.2.1	SL2.50ch02	20127981-20138156	SL2.50ch02:20127981..20138156+	Phytoalexin deficient 4 (Fragment) (AHRD V1 ***- B2BDV5_ARALY);	002921 Lipase, class 3				0005515,	16298						0005515,16298
Solyc02g036390.1.1	Pattern	3	0.999792	Solyc02g036390.1.1	SL2.50ch02	21397954-21401865	SL2.50ch02:21397954..21401865+	Regulator of chromosome condensation domain-containing protein (AHRD V1 *--- D3BDN0_POLPA);	009091 Regulator of chromosome condensation/beta-lactamase-inhibitor protein II				8270							8270	evidence_code:10F0H1E0IEG
Solyc02g043950.1.1	Pattern	3	0.994568	Solyc02g043950.1.1	SL2.50ch02	23574468-23574640	SL2.50ch02:23574468..23574640-	Unknown Protein (AHRD V1)													evidence_code:10F0H0E0IEG
Solyc02g062800.2.1	Pattern	3	0.999982	Solyc02g062800.2.1	SL2.50ch02	29157365-29159581	SL2.50ch02:29157365..29159581-	F-box family protein (AHRD V1 ***- D7MPC5_ARALY);	017451 F-box associated type 1
Solyc02g068670.1.1	Pattern	3	1	Solyc02g068670.1.1	SL2.50ch02	33196894-33199149	SL2.50ch02:33196894..33199149+	Ankyrin repeat-containing protein At3g12360 (AHRD V1 **-- Y3236_ARATH);	002110 Ankyrin				5515							5515	evidence_code:10F0H1E0IEG
Solyc02g069770.2.1	Pattern	3	0.99577	Solyc02g069770.2.1	SL2.50ch02	34165670-34174255	SL2.50ch02:34165670..34174255+	Guanine nucleotide-binding protein subunit beta-like protein (AHRD V1 *--* GBLP_CHLRE);	020472 G-protein beta WD-40 repeat, region				0034511,	166						0034511,166
Solyc02g070860.2.1	Pattern	3	0.999995	Solyc02g070860.2.1	SL2.50ch02	35032801-35046444	SL2.50ch02:35032801..35046444+	Unknown Protein (AHRD V1)
Solyc02g077040.2.1	Pattern	3	1	Solyc02g077040.2.1	SL2.50ch02	36690627-36692270	SL2.50ch02:36690627..36692270+	Cathepsin B-like cysteine proteinase 5 (AHRD V1 **-* CPR5_CAEEL);	013128 Peptidase C1A, papain				0030984,	4197						0030984,4197
Solyc02g079910.1.1	Pattern	3	1	Solyc02g079910.1.1	SL2.50ch02	38878805-38879401	SL2.50ch02:38878805..38879401-	Limonene synthase (AHRD V1 ***- A0ERE1_ROSOF);	001906 Terpene synthase-like				0016829,	8152						0016829,8152	evidence_code:10F0H1E0IEG
Solyc02g079990.2.1	Pattern	3	0.999986	Solyc02g079990.2.1	SL2.50ch02	38931282-38934348	SL2.50ch02:38931282..38934348-	RLK, Receptor like protein, putative resistance protein with an antifungal domain					0004672,	5515						0004672,5515
Solyc02g080400.1.1	Pattern	3	0.999976	Solyc02g080400.1.1	SL2.50ch02	39215831-39216502	SL2.50ch02:39215831..39216502+	Abnormal spindle-like microcephaly-associated protein homolog (AHRD V1 *-*- ASPM_MOUSE);	016024 Armadillo-type fold				5488							5488	evidence_code:10F0H1E0IEG
Solyc02g081660.2.1	Pattern	3	0.990474	Solyc02g081660.2.1	SL2.50ch02	40107112-40113981	SL2.50ch02:40107112..40113981+	GTP-binding protein era homolog (AHRD V1 ***- D7AAD9_STAND);	005662 GTP-binding protein Era				3924							3924
Solyc02g083070.2.1	Pattern	3	0.996624	Solyc02g083070.2.1	SL2.50ch02	41196984-41198009	SL2.50ch02:41196984..41198009+	Unknown Protein (AHRD V1);	004320 Protein of unknown function DUF241, plant
Solyc02g083470.2.1	Pattern	3	0.992522	Solyc02g083470.2.1	SL2.50ch02	41440829-41445430	SL2.50ch02:41440829..41445430-	Pre-rRNA-processing protein ESF1 (AHRD V1 *-*- C5FM19_NANOT)
Solyc02g086450.1.1	Pattern	3	0.999973	Solyc02g086450.1.1	SL2.50ch02	43695656-43695973	SL2.50ch02:43695656..43695973-	Genomic DNA chromosome 5 TAC clone K21I16 (AHRD V1 ***- Q9FI64_ARATH)													evidence_code:10F0H0E0IEG
Solyc02g092400.1.1	Pattern	3	0.990448	Solyc02g092400.1.1	SL2.50ch02	48050886-48051464	SL2.50ch02:48050886..48051464+	Harpin-induced protein (AHRD V1 ***- B6TNZ1_MAIZE);	010847 Harpin-induced 1				6468							6468	evidence_code:10F0H0E0IEG
Solyc03g005630.2.1	Pattern	3	0.996906	Solyc03g005630.2.1	SL2.50ch03	451395-456304	SL2.50ch03:451395..456304-	Homology to unknown gene (AHRD V1 *--- Q01GH9_OSTTA);	008528 Protein of unknown function DUF810
Solyc03g007170.2.1	Pattern	3	0.999934	Solyc03g007170.2.1	SL2.50ch03	1743953-1748364	SL2.50ch03:1743953..1748364-	FK506-binding protein 4 (EC 5.2.1.8)(Peptidyl-prolyl cis-trans isomerase)(PPIase)(Rotamase) (AHRD V1 *-** C8V696_EMENI);	001179 Peptidyl-prolyl cis-trans isomerase, FKBP-type				5528							5528
Solyc03g007200.1.1	Pattern	3	0.999986	Solyc03g007200.1.1	SL2.50ch03	1775153-1776974	SL2.50ch03:1775153..1776974+	Oxidoreductase zinc-containing alcohol dehydrogenase family (AHRD V1 **-- Q26G91_FLABB);	002085 Alcohol dehydrogenase superfamily, zinc-containing				0005515,	32440						0005515,32440	evidence_code:10F0H1E0IEG
Solyc03g025100.1.1	Pattern	3	0.998496	Solyc03g025100.1.1	SL2.50ch03	6955914-6956163	SL2.50ch03:6955914..6956163-	Unknown Protein (AHRD V1)													evidence_code:10F0H0E0IEG
Solyc03g033840.2.1	Pattern	3	0.999992	Solyc03g033840.2.1	SL2.50ch03	9723953-9726891	SL2.50ch03:9723953..9726891-	26S protease regulatory subunit 6B homolog (AHRD V1 *--- PRS6B_ASPNG);	003959 ATPase, AAA-type, core				0042623,	5515						0042623,5515
Solyc03g058300.1.1	Pattern	3	0.994274	Solyc03g058300.1.1	SL2.50ch03	21072710-21073141	SL2.50ch03:21072710..21073141+	Unknown Protein (AHRD V1)													evidence_code:10F0H0E0IEG
Solyc03g059440.1.1	Pattern	3	0.999923	Solyc03g059440.1.1	SL2.50ch03	27072846-27075701	SL2.50ch03:27072846..27075701+	Mutator-like transposase (AHRD V1 ***- Q9SR14_ARATH);	006564 Zinc finger, PMZ-type				8270							8270	evidence_code:10F0H1E0IEG
Solyc03g061590.2.1	Pattern	3	0.999928	Solyc03g061590.2.1	SL2.50ch03	27820010-27828079	SL2.50ch03:27820010..27828079+	Cell division cycle protein 27 homolog (AHRD V1 **-- B5X1N9_SALSA);	013105 Tetratricopeptide TPR2
Solyc03g062910.2.1	Pattern	3	0.99493	Solyc03g062910.2.1	SL2.50ch03	29845433-29859257	SL2.50ch03:29845433..29859257+	5&apos-3&apos exonuclease N-terminal resolvase-like domain containing protein expressed (AHRD V1 *--- Q10PN8_ORYSJ);	020046 5'-3' exonuclease, N-terminal resolvase-like domain				8409							8409
Solyc03g078370.1.1	Pattern	3	0.991471	Solyc03g078370.1.1	SL2.50ch03	44269241-44271610	SL2.50ch03:44269241..44271610+	Receptor-like protein kinase (AHRD V1 ***- Q39202_ARATH);	002290 Serine/threonine protein kinase				0005529,	6468						0005529,6468	evidence_code:10F0H1E1IEG
Solyc03g078410.1.1	Pattern	3	0.999988	Solyc03g078410.1.1	SL2.50ch03	44426442-44426627	SL2.50ch03:44426442..44426627-	Unknown Protein (AHRD V1)													evidence_code:10F0H0E0IEG
Solyc03g079930.2.1	Pattern	3	0.99341	Solyc03g079930.2.1	SL2.50ch03	45398282-45399790	SL2.50ch03:45398282..45399790-	Mitochondrial glycoprotein family protein (AHRD V1 ***- D7LDS6_ARALY);	003428 Mitochondrial glycoprotein				5759							5759
Solyc03g083740.1.1	Pattern	3	0.996113	Solyc03g083740.1.1	SL2.50ch03	47224097-47225350	SL2.50ch03:47224097..47225350+	Os10g0104700 protein (Fragment) (AHRD V1 *-*- Q0IZD0_ORYSJ);	004332 Transposase, MuDR, plant												evidence_code:10F0H0E0IEG
Solyc03g095770.2.1	Pattern	3	0.999191	Solyc03g095770.2.1	SL2.50ch03	50421318-50423492	SL2.50ch03:50421318..50423492+	WRKY transcription factor 6 (AHRD V1 **** A7UGD3_SOLTU);	003657 DNA-binding WRKY				3700							3700
Solyc03g112500.2.1	Pattern	3	1	Solyc03g112500.2.1	SL2.50ch03	56950854-56953526	SL2.50ch03:56950854..56953526-	Alpha-galactosidase (AHRD V1 *--- D6ZX00_BIFLJ);	008811 Raffinose synthase				47274							47274
Solyc03g112820.2.1	Pattern	3	0.999953	Solyc03g112820.2.1	SL2.50ch03	57183847-57188738	SL2.50ch03:57183847..57188738-	U3 small nucleolar ribonucleoprotein protein MPP10 (AHRD V1 *-*- B0WQ74_CULQU);	012173 U3 small nucleolar ribonucleoprotein complex, subunit Mpp10p				30529							30529
Solyc03g113170.1.1	Pattern	3	0.996744	Solyc03g113170.1.1	SL2.50ch03	57469946-57470410	SL2.50ch03:57469946..57470410+	Unknown Protein (AHRD V1)													evidence_code:10F0H0E0IEG
Solyc03g113940.2.1	Pattern	3	0.992343	Solyc03g113940.2.1	SL2.50ch03	58039947-58042453	SL2.50ch03:58039947..58042453+	Calmodulin-binding protein (AHRD V1 **** D7MMC2_ARALY);	012416 Calmodulin binding protein-like				5516							5516
Solyc03g113970.2.1	Pattern	3	0.997007	Solyc03g113970.2.1	SL2.50ch03	58080123-58085965	SL2.50ch03:58080123..58085965+	Calmodulin binding protein (AHRD V1 **** B6TKI3_MAIZE);	012416 Calmodulin binding protein-like				5516							5516
Solyc03g114900.2.1	Pattern	3	0.999987	Solyc03g114900.2.1	SL2.50ch03	58826189-58828118	SL2.50ch03:58826189..58828118+	COBRA-like protein (AHRD V1 ***- B6E8Y8_9MYRT);	017391 COBRA-like
Solyc03g115810.2.1	Pattern	3	0.999004	Solyc03g115810.2.1	SL2.50ch03	59451563-59462697	SL2.50ch03:59451563..59462697+	Vacuolar fusion protein mon1 (AHRD V1 ***- C5JTA2_AJEDS);	004353 Vacuolar fusion protein MON1
Solyc03g115930.1.1	Pattern	3	1	Solyc03g115930.1.1	SL2.50ch03	59555528-59556136	SL2.50ch03:59555528..59556136-	Calmodulin-like protein (AHRD V1 *-*- B6TXW9_MAIZE);	011992 EF-Hand type				5509							5509	evidence_code:10F1H0E1IEG
Solyc03g120080.2.1	Pattern	3	0.999717	Solyc03g120080.2.1	SL2.50ch03	62626896-62632505	SL2.50ch03:62626896..62632505+	Periodic tryptophan protein 2 (AHRD V1 **-- D0MSR7_PHYIN);	020472 G-protein beta WD-40 repeat, region				30515							30515
Solyc03g120360.1.1	Pattern	3	0.999272	Solyc03g120360.1.1	SL2.50ch03	62843471-62850190	SL2.50ch03:62843471..62850190+	Phospholipase like protein (AHRD V1 *--- Q9SZN4_ARATH);	007942 Phospholipase-like, arabidopsis												evidence_code:10F0H0E0IEG
Solyc03g120990.2.1	Pattern	3	0.999994	Solyc03g120990.2.1	SL2.50ch03	63268132-63273261	SL2.50ch03:63268132..63273261+	Malic enzyme (AHRD V1 ***- O04935_SOLLC);	012302 Malic enzyme, NAD-binding				4473							4473
Solyc03g122350.2.1	Pattern	3	1	Solyc03g122350.2.1	SL2.50ch03	64280253-64282856	SL2.50ch03:64280253..64282856+	Cytochrome P450					4508							4508
Solyc04g005280.2.1	Pattern	3	0.998415	Solyc04g005280.2.1	SL2.50ch04	205332-212148	SL2.50ch04:205332..212148+	BHLH transcription factor (AHRD V1 *-** Q401N4_9LILI);	011598 Helix-loop-helix DNA-binding				3700							3700
Solyc04g007850.2.1	Pattern	3	0.997054	Solyc04g007850.2.1	SL2.50ch04	1518553-1521840	SL2.50ch04:1518553..1521840-	BCCIP homolog (AHRD V1 **-- C1BJX3_OSMMO)
Solyc04g071380.1.1	Pattern	3	0.999093	Solyc04g071380.1.1	SL2.50ch04	55957071-55960926	SL2.50ch04:55957071..55960926+	Ulp1 protease family C-terminal catalytic domain containing protein (AHRD V1 *-*- Q60D46_SOLDE);	003653 Peptidase C48, SUMO/Sentrin/Ubl1				6508							6508	evidence_code:10F0H0E0IEG
Solyc04g074000.2.1	Pattern	3	0.999996	Solyc04g074000.2.1	SL2.50ch04	57617787-57621291	SL2.50ch04:57617787..57621291-	Receptor like kinase, RLK					0005515,	6468						0005515,6468
Solyc04g074560.1.1	Pattern	3	0.999949	Solyc04g074560.1.1	SL2.50ch04	58131709-58131957	SL2.50ch04:58131709..58131957-	Unknown Protein (AHRD V1)													evidence_code:10F1H0E1IEG
Solyc04g081560.2.1	Pattern	3	0.997855	Solyc04g081560.2.1	SL2.50ch04	63105875-63108460	SL2.50ch04:63105875..63108460+	Thaumatin-like protein (AHRD V1 **-- Q9STX6_ARATH);	001938 Thaumatin, pathogenesis-related				5515							5515
Solyc05g005910.2.1	Pattern	3	0.999382	Solyc05g005910.2.1	SL2.50ch05	697948-703061	SL2.50ch05:697948..703061-	Peptide transporter (AHRD V1 **-* A6YJX4_9MAGN);	000109 TGF-beta receptor, type I/II extracellular region				0080054,	42936						0080054,42936
Solyc05g006800.1.1	Pattern	3	0.99643	Solyc05g006800.1.1	SL2.50ch05	1416310-1418118	SL2.50ch05:1416310..1418118-	Pentatricopeptide repeat-containing protein (AHRD V1 ***- D7LQC4_ARALY);	002885 Pentatricopeptide repeat				0004519,	8116						0004519,8116	evidence_code:10F0H1E1IEG
Solyc05g011990.2.1	Pattern	3	0.993904	Solyc05g011990.2.1	SL2.50ch05	5194960-5203690	SL2.50ch05:5194960..5203690-	Nucleolar protein 14 (AHRD V1 *--- A8NZ00_COPC7);	007276 Nop14-like protein				0030515,	5515						0030515,5515
Solyc05g013540.1.1	Pattern	3	0.996116	Solyc05g013540.1.1	SL2.50ch05	6814092-6815252	SL2.50ch05:6814092..6815252+	Ethylene-responsive transcription factor ERF086 (AHRD V1 *-*- D7LXW6_ARALY);	001471 Pathogenesis-related transcriptional factor and ERF, DNA-binding				0003677,	6355						0003677,6355	evidence_code:10F0H0E0IEG
Solyc05g021090.2.1	Pattern	3	0.990244	Solyc05g021090.2.1	SL2.50ch05	26343121-26349617	SL2.50ch05:26343121..26349617+	NAC domain transcription factor (AHRD V1 *-** B6U2D4_MAIZE);	003441 No apical meristem (NAM) protein				3700							3700
Solyc05g023850.1.1	Pattern	3	0.994235	Solyc05g023850.1.1	SL2.50ch05	29603236-29604099	SL2.50ch05:29603236..29604099-	Gag-pol polyprotein (AHRD V1 ***- Q710T7_POPDE)													evidence_code:10F0H0E0IEG
Solyc05g047560.1.1	Pattern	3	0.993804	Solyc05g047560.1.1	SL2.50ch05	58176982-58178496	SL2.50ch05:58176982..58178496-	Glycosyl transferase group 1 (AHRD V1 *-** Q3SM08_THIDA);	001296 Glycosyl transferase, group 1				16757							16757	evidence_code:10F0H1E1IEG
Solyc05g052770.1.1	Pattern	3	0.997888	Solyc05g052770.1.1	SL2.50ch05	62105035-62105268	SL2.50ch05:62105035..62105268+	Tyrosine phosphatase family protein (AHRD V1 ***- A1CH10_ASPCL);	004861 Protein-tyrosine phosphatase, SIW14-like				16311							16311	evidence_code:10F0H1E0IEG
Solyc06g005860.1.1	Pattern	3	0.995129	Solyc06g005860.1.1	SL2.50ch06	874388-875155	SL2.50ch06:874388..875155-	Polyribonucleotide nucleotidyltransferase (AHRD V1 **-- PNP_CYTH3);	011016 Zinc finger, RING-CH-type				0005515,	175						0005515,175	evidence_code:10F0H1E1IEG
Solyc06g010240.1.1	Pattern	3	1	Solyc06g010240.1.1	SL2.50ch06	5433391-5433628	SL2.50ch06:5433391..5433628-	Unknown Protein (AHRD V1)													evidence_code:10F0H0E0IEG
Solyc06g016750.2.1	Pattern	3	0.995577	Solyc06g016750.2.1	SL2.50ch06	9456304-9470235	SL2.50ch06:9456304..9470235-	Transcription factor (Fragment) (AHRD V1 *-*- D6MK76_9ASPA);	003958 Transcription factor CBF/NF-Y/archaeal histone				0003677,	5622						0003677,5622
Solyc06g036700.1.1	Pattern	3	0.997855	Solyc06g036700.1.1	SL2.50ch06	23868283-23870064	SL2.50ch06:23868283..23870064-	SET domain-containing protein (AHRD V1 ***- D7LV07_ARALY);	001214 SET												evidence_code:10F0H0E0IEG
Solyc06g068190.1.1	Pattern	3	0.996612	Solyc06g068190.1.1	SL2.50ch06	38639120-38639871	SL2.50ch06:38639120..38639871+	CUE domain containing protein (AHRD V1 ***- B6TIC6_MAIZE)													evidence_code:10F0H0E0IEG
Solyc06g069740.1.1	Pattern	3	1	Solyc06g069740.1.1	SL2.50ch06	39824282-39824839	SL2.50ch06:39824282..39824839-	Calmodulin-like protein (AHRD V1 *-*- B6TXW9_MAIZE);	011992 EF-Hand type				0005515,	5509						0005515,5509	evidence_code:10F0H0E0IEG
Solyc07g007010.1.1	Pattern	3	1	Solyc07g007010.1.1	SL2.50ch07	1801424-1802998	SL2.50ch07:1801424..1802998-	Pentatricopeptide (PPR) repeat-containing protein-like (AHRD V1 **-- Q6ZCP9_ORYSJ);	004158 Protein of unknown function DUF247, plant												evidence_code:10F0H1E0IEG
Solyc07g007370.2.1	Pattern	3	0.99985	Solyc07g007370.2.1	SL2.50ch07	2106441-2112686	SL2.50ch07:2106441..2112686+	NEDD8 ultimate buster 1 (AHRD V1 **-- C0HB30_SALSA);	009060 UBA-like
Solyc07g014650.2.1	Pattern	3	0.998844	Solyc07g014650.2.1	SL2.50ch07	5030533-5038543	SL2.50ch07:5030533..5038543-	ADP-ribosylation factor (AHRD V1 ***- B6TBI1_MAIZE);	006688 ADP-ribosylation factor				5095							5095
Solyc07g017820.1.1	Pattern	3	0.995542	Solyc07g017820.1.1	SL2.50ch07	8144093-8144446	SL2.50ch07:8144093..8144446-	Unknown Protein (AHRD V1)													evidence_code:10F0H0E0IEG
Solyc07g042340.1.1	Pattern	3	0.998518	Solyc07g042340.1.1	SL2.50ch07	52823265-52825464	SL2.50ch07:52823265..52825464+	Mutator-like transposase (AHRD V1 *-*- Q8W3H2_ORYSA);	018289 MULE transposase, conserved domain												evidence_code:10F0H1E0IEG
Solyc07g043050.1.1	Pattern	3	0.999836	Solyc07g043050.1.1	SL2.50ch07	53916578-53918008	SL2.50ch07:53916578..53918008-	UDP-glucosyltransferase (AHRD V1 **-* A7M6U9_IPONI);	002213 UDP-glucuronosyl/UDP-glucosyltransferase				80043							80043	evidence_code:10F0H1E1IEG
Solyc07g049660.2.1	Pattern	3	1	Solyc07g049660.2.1	SL2.50ch07	57349065-57351095	SL2.50ch07:57349065..57351095+	Acetyl coenzyme A cis-3-hexen-1-ol acetyl transferase (AHRD V1 **-* Q9SRQ2_ARATH);	003480 Transferase				10327							10327
Solyc07g054410.1.1	Pattern	3	0.992249	Solyc07g054410.1.1	SL2.50ch07	60054874-60057307	SL2.50ch07:60054874..60057307-	Unknown Protein (AHRD V1)													evidence_code:10F0H0E0IEG
Solyc07g056200.2.1	Pattern	3	1	Solyc07g056200.2.1	SL2.50ch07	61370659-61371619	SL2.50ch07:61370659..61371619-	NBS-LRR class disease resistance protein (AHRD V1 **-- D5L9G6_ORYSI)
Solyc07g056210.2.1	Pattern	3	1	Solyc07g056210.2.1	SL2.50ch07	61378852-61379980	SL2.50ch07:61378852..61379980-	Unknown Protein (AHRD V1)
Solyc07g063360.1.1	Pattern	3	1	Solyc07g063360.1.1	SL2.50ch07	63073291-63074369	SL2.50ch07:63073291..63074369+	Tir, resistance protein fragment					31224							31224	evidence_code:10F0H1E0IEG
Solyc07g064370.1.1	Pattern	3	0.999796	Solyc07g064370.1.1	SL2.50ch07	63781077-63782927	SL2.50ch07:63781077..63782927+	Aminotransferase-like protein (AHRD V1 *-*- Q68UQ8_ORYSJ);	019557 Aminotransferase-like, plant mobile domain												evidence_code:10F0H1E0IEG
Solyc08g008550.2.1	Pattern	3	0.995777	Solyc08g008550.2.1	SL2.50ch08	2932902-2942562	SL2.50ch08:2932902..2942562-	Serine/threonine protein kinase (AHRD V1 *-*- Q16PN5_AEDAE);	002290 Serine/threonine protein kinase				6468							6468
Solyc08g022190.1.1	Pattern	3	0.995911	Solyc08g022190.1.1	SL2.50ch08	13486004-13486180	SL2.50ch08:13486004..13486180+	Retrotransposon gag protein (AHRD V1 **-- Q0KIS1_SOLDE)													evidence_code:10F0H1E0IEG
Solyc08g048190.1.1	Pattern	3	0.999977	Solyc08g048190.1.1	SL2.50ch08	38233773-38233955	SL2.50ch08:38233773..38233955-	Unknown Protein (AHRD V1)													evidence_code:10F0H0E0IEG
Solyc08g062490.2.1	Pattern	3	1	Solyc08g062490.2.1	SL2.50ch08	48364804-48366524	SL2.50ch08:48364804..48366524+	WRKY transcription factor 16 (AHRD V1 **** C9DI05_9ROSI);	003657 DNA-binding WRKY				0005515,	3700						0005515,3700
Solyc08g065770.1.1	Pattern	3	0.996625	Solyc08g065770.1.1	SL2.50ch08	51293619-51294575	SL2.50ch08:51293619..51294575-	Unknown Protein (AHRD V1)													evidence_code:10F0H0E0IEG
Solyc08g066240.2.1	Pattern	3	1	Solyc08g066240.2.1	SL2.50ch08	51931722-51934106	SL2.50ch08:51931722..51934106+	Decarboxylase family protein (AHRD V1 ***- A7GHE9_CLOBL);	002129 Pyridoxal phosphate-dependent decarboxylase				0019752,	30170						0019752,30170
Solyc08g066770.2.1	Pattern	3	0.999997	Solyc08g066770.2.1	SL2.50ch08	52808097-52813393	SL2.50ch08:52808097..52813393-	Ankyrin repeat family protein (AHRD V1 **-* D7KKP5_ARALY);	002110 Ankyrin				30506							30506
Solyc08g068580.2.1	Pattern	3	0.994146	Solyc08g068580.2.1	SL2.50ch08	54923907-54930568	SL2.50ch08:54923907..54930568-	Phospholipase D3 (AHRD V1 **** D3B1H4_POLPA);	001736 Phospholipase D/Transphosphatidylase				0005515,	4630						0005515,4630
Solyc08g077640.1.1	Pattern	3	0.9957	Solyc08g077640.1.1	SL2.50ch08	58743911-58744216	SL2.50ch08:58743911..58744216+	Unknown Protein (AHRD V1)													evidence_code:10F0H1E0IEG
Solyc08g078350.1.1	Pattern	3	0.99953	Solyc08g078350.1.1	SL2.50ch08	59336402-59336911	SL2.50ch08:59336402..59336911-	Unknown Protein (AHRD V1)													evidence_code:10F0H0E0IEG
Solyc08g079970.1.1	Pattern	3	0.997703	Solyc08g079970.1.1	SL2.50ch08	60517474-60525420	SL2.50ch08:60517474..60525420+	Subtilisin-like protease (AHRD V1 *--- Q9LWA3_SOLLC);	015500 Peptidase S8, subtilisin-related				4252							4252	evidence_code:10F0H1E1IEG
Solyc09g056030.1.1	Pattern	3	0.999999	Solyc09g056030.1.1	SL2.50ch09	42327609-42327857	SL2.50ch09:42327609..42327857+	Unknown Protein (AHRD V1)													evidence_code:10F0H1E0IEG
Solyc09g061300.1.1	Pattern	3	0.994203	Solyc09g061300.1.1	SL2.50ch09	54223089-54223541	SL2.50ch09:54223089..54223541+	Unknown Protein (AHRD V1)													evidence_code:10F0H0E0IEG
Solyc10g006110.2.1	Pattern	3	0.999293	Solyc10g006110.2.1	SL2.50ch10	847004-852441	SL2.50ch10:847004..852441-	EH-domain-containing protein 1 (AHRD V1 **** B6U193_MAIZE);	001401 Dynamin, GTPase region				19904							19904
Solyc10g012120.1.1	Pattern	3	0.993991	Solyc10g012120.1.1	SL2.50ch10	4447091-4447429	SL2.50ch10:4447091..4447429-	Non-specific lipid-transfer protein (AHRD V1 -*** A9NKV1_PICSI);	013770 Plant lipid transfer protein and hydrophobic protein, helical				0005516,	5319						0005516,5319	evidence_code:10F0H0E0IEG
Solyc10g017800.1.1	Pattern	3	0.99994	Solyc10g017800.1.1	SL2.50ch10	6002898-6003470	SL2.50ch10:6002898..6003470+	Ulp1 protease family C-terminal catalytic domain containing protein (AHRD V1 ***- Q60D46_SOLDE)													evidence_code:10F0H0E0IEG
Solyc10g018010.1.1	Pattern	3	0.992848	Solyc10g018010.1.1	SL2.50ch10	6316478-6316927	SL2.50ch10:6316478..6316927+	Unknown Protein (AHRD V1)													evidence_code:10F0H0E0IEG
Solyc10g018410.1.1	Pattern	3	1	Solyc10g018410.1.1	SL2.50ch10	7708341-7711149	SL2.50ch10:7708341..7711149+	Mutator-like transposase (AHRD V1 *-*- Q9FH43_ARATH);	006564 Zinc finger, PMZ-type				8270							8270	evidence_code:10F0H1E0IEG
Solyc10g049700.1.1	Pattern	3	0.997246	Solyc10g049700.1.1	SL2.50ch10	41890623-41890814	SL2.50ch10:41890623..41890814-	Unknown Protein (AHRD V1)													evidence_code:10F0H0E0IEG
Solyc10g076540.1.1	Pattern	3	0.999944	Solyc10g076540.1.1	SL2.50ch10	58844032-58844268	SL2.50ch10:58844032..58844268-	Wall-associated receptor kinase 2 (AHRD V1 ***- WAK2_ARATH)													evidence_code:10F0H1E0IEG
Solyc10g079630.1.1	Pattern	3	0.999887	Solyc10g079630.1.1	SL2.50ch10	60454816-60456459	SL2.50ch10:60454816..60456459-	Cell division protease ftsH homolog (AHRD V1 *--- FTSH_HELPY);	003959 ATPase, AAA-type, core				0005524,	17111						0005524,17111	evidence_code:10F0H1E0IEG
Solyc10g080140.1.1	Pattern	3	0.999995	Solyc10g080140.1.1	SL2.50ch10	60847766-60849212	SL2.50ch10:60847766..60849212+	Unknown Protein (AHRD V1)													evidence_code:10F0H0E0IEG
Solyc10g080640.1.1	Pattern	3	0.993183	Solyc10g080640.1.1	SL2.50ch10	61200494-61203396	SL2.50ch10:61200494..61203396+	Calmodulin binding protein (AHRD V1 *--* B6U0B7_MAIZE)					5516							5516	evidence_code:10F0H1E0IEG
Solyc10g083870.1.1	Pattern	3	0.990635	Solyc10g083870.1.1	SL2.50ch10	62923932-62926241	SL2.50ch10:62923932..62926241-	Ankyrin repeat domain 1 (AHRD V1 **-- B5DG59_SALSA);	002110 Ankyrin												evidence_code:10F0H1E0IEG
Solyc10g086740.1.1	Pattern	3	0.996628	Solyc10g086740.1.1	SL2.50ch10	64802740-64804177	SL2.50ch10:64802740..64804177-	Unknown Protein (AHRD V1)													evidence_code:10F0H1E1IEG
Solyc11g005270.1.1	Pattern	3	0.99953	Solyc11g005270.1.1	SL2.50ch11	223453-224025	SL2.50ch11:223453..224025+	Glutaredoxin family protein (AHRD V1 **-- D7M5W6_ARALY);	012335 Thioredoxin fold				45454							45454	evidence_code:10F0H1E1IEG
Solyc11g005630.1.1	Pattern	3	0.999959	Solyc11g005630.1.1	SL2.50ch11	483096-485429	SL2.50ch11:483096..485429+	Receptor-like protein kinase (AHRD V1 ***- Q39202_ARATH);	002290 Serine/threonine protein kinase				0005529,	6468						0005529,6468	evidence_code:10F0H1E1IEG
Solyc11g007420.1.1	Pattern	3	0.999682	Solyc11g007420.1.1	SL2.50ch11	1746201-1746590	SL2.50ch11:1746201..1746590-	Receptor-like protein kinase (Fragment) (AHRD V1 ***- O49206_ORYSA)													evidence_code:10F0H0E0IEG
Solyc11g007430.1.1	Pattern	3	0.997385	Solyc11g007430.1.1	SL2.50ch11	1747760-1748176	SL2.50ch11:1747760..1748176-	Stress-induced receptor-like kinase (AHRD V1 *-*- C6FF75_SOYBN)													evidence_code:10F1H0E1IEG
Solyc11g008070.1.1	Pattern	3	1	Solyc11g008070.1.1	SL2.50ch11	2269773-2270795	SL2.50ch11:2269773..2270795-	Protein FAM126B (AHRD V1 *--- F126B_PONAB);	018619 Hyccin												evidence_code:10F0H1E0IEG
Solyc11g010890.1.1	Pattern	3	0.996245	Solyc11g010890.1.1	SL2.50ch11	3947873-3952034	SL2.50ch11:3947873..3952034-	Exostosin family protein (AHRD V1 ***- D7M9K9_ARALY);	004263 Exostosin-like				16020							16020	evidence_code:10F0H1E1IEG
Solyc11g011360.1.1	Pattern	3	0.999898	Solyc11g011360.1.1	SL2.50ch11	4399558-4401854	SL2.50ch11:4399558..4401854-	Nudix hydrolase 4 (AHRD V1 **-- B6T5N7_MAIZE);	000086 NUDIX hydrolase domain				16787							16787	evidence_code:10F0H0E1IEG
Solyc11g013500.1.1	Pattern	3	0.999991	Solyc11g013500.1.1	SL2.50ch11	6575314-6575865	SL2.50ch11:6575314..6575865-	Unknown Protein (AHRD V1)													evidence_code:10F0H0E0IEG
Solyc11g017280.1.1	Pattern	3	0.999999	Solyc11g017280.1.1	SL2.50ch11	8153041-8156606	SL2.50ch11:8153041..8156606+	Receptor like kinase, RLK					4675							4675	evidence_code:10F0H1E0IEG
Solyc11g021300.1.1	Pattern	3	0.999848	Solyc11g021300.1.1	SL2.50ch11	13398023-13398556	SL2.50ch11:13398023..13398556+	Hypothetical chloroplast RF1 (AHRD V1 ***- C3UP30_9MAGN);	008896 Ycf1												evidence_code:10F0H1E0IEG
Solyc11g022380.1.1	Pattern	3	0.999998	Solyc11g022380.1.1	SL2.50ch11	13687543-13711810	SL2.50ch11:13687543..13711810+	Phosphatidylinositol phosphatase (AHRD V1 *-** D8LRT7_ECTSI);	002013 Synaptojanin, N-terminal				4439							4439	evidence_code:10F0H1E1IEG
Solyc11g044990.1.1	Pattern	3	0.992227	Solyc11g044990.1.1	SL2.50ch11	36504835-36506692	SL2.50ch11:36504835..36506692-	Kinase family protein (AHRD V1 *-*- D7LWD0_ARALY)													evidence_code:10F0H0E0IEG
Solyc11g064750.1.1	Pattern	3	0.998313	Solyc11g064750.1.1	SL2.50ch11	46987080-46990979	SL2.50ch11:46987080..46990979+	Pentatricopeptide repeat-containing protein (AHRD V1 ***- D7LJE4_ARALY);	002885 Pentatricopeptide repeat				0004519,	8116						0004519,8116	evidence_code:10F0H1E0IEG
Solyc11g073220.1.1	Pattern	3	0.999993	Solyc11g073220.1.1	SL2.50ch11	53338301-53343617	SL2.50ch11:53338301..53343617+	Rad51 DNA recombination/repair protein (AHRD V1 **-- B7GAG1_PHATR);	014710 RmlC-like jelly roll fold				6259							6259	evidence_code:10F0H1E0IEG
Solyc12g005420.1.1	Pattern	3	1	Solyc12g005420.1.1	SL2.50ch12	251564-253391	SL2.50ch12:251564..253391+	Zinc finger protein CONSTANS-LIKE 3 (AHRD V1 *--- COL3_ARATH);	000315 Zinc finger, B-box				5622							5622	evidence_code:10F0H1E0IEG
Solyc12g005520.1.1	Pattern	3	0.99609	Solyc12g005520.1.1	SL2.50ch12	299025-299309	SL2.50ch12:299025..299309+	Nbs, resistance protein fragment					6915							6915	evidence_code:10F0H1E0IEG
Solyc12g006620.1.1	Pattern	3	0.995079	Solyc12g006620.1.1	SL2.50ch12	1091458-1095287	SL2.50ch12:1091458..1095287+	Zinc finger CCCH domain-containing protein 34 (AHRD V1 ***- C3H34_ORYSJ);	000571 Zinc finger, CCCH-type				8270							8270	evidence_code:10F0H1E1IEG
Solyc12g008930.1.1	Pattern	3	0.999997	Solyc12g008930.1.1	SL2.50ch12	2245288-2245806	SL2.50ch12:2245288..2245806+	Unknown Protein (AHRD V1)													evidence_code:10F0H0E1IEG
Solyc12g014380.1.1	Pattern	3	0.999902	Solyc12g014380.1.1	SL2.50ch12	5260573-5274052	SL2.50ch12:5260573..5274052+	Glucose-6-phosphate isomerase 1					4347							4347	evidence_code:10F1H1E1IEG
Solyc12g042240.1.1	Pattern	3	0.993484	Solyc12g042240.1.1	SL2.50ch12	42834247-42839254	SL2.50ch12:42834247..42839254+	Solute carrier family 15 member 1 (AHRD V1 **-- S15A1_MOUSE);	000109 TGF-beta receptor, type I/II extracellular region				16020							16020	evidence_code:10F0H1E1IEG
Solyc12g077430.1.1	Pattern	3	0.999071	Solyc12g077430.1.1	SL2.50ch12	57396372-57396798	SL2.50ch12:57396372..57396798+	Unknown Protein (AHRD V1)													evidence_code:10F0H0E0IEG
Solyc01g005770.2.1	Pattern	4	0.999652	Solyc01g005770.2.1	SL2.50ch01	499989-500324	SL2.50ch01:499989..500324-	Unknown Protein (AHRD V1)
Solyc01g007410.2.1	Pattern	4	0.99919	Solyc01g007410.2.1	SL2.50ch01	1861747-1861893	SL2.50ch01:1861747..1861893-	Cytochrome b559 subunit alpha (AHRD V1 *-*- D4PBC8_PHODC);	006217 Photosystem II protein cytochrome b559, alpha subunit				0030096,	16021						0030096,16021
Solyc01g008070.2.1	Pattern	4	1	Solyc01g008070.2.1	SL2.50ch01	2211926-2218945	SL2.50ch01:2211926..2218945+	Alpha/beta superfamily hydrolase (AHRD V1 *--- D0CIF5_9SYNE);	010765 Protein of unknown function DUF1350
Solyc01g009430.2.1	Pattern	4	1	Solyc01g009430.2.1	SL2.50ch01	3634636-3636306	SL2.50ch01:3634636..3636306-	Os02g0448600 protein (Fragment) (AHRD V1 *--- Q0E1G8_ORYSJ)
Solyc01g010080.2.1	Pattern	4	0.998036	Solyc01g010080.2.1	SL2.50ch01	4800229-4810748	SL2.50ch01:4800229..4810748+	Potassium/sodium hyperpolarization-activated cyclic nucleotide-gated channel 4 (AHRD V1 **** HCN4_MOUSE);	000595 Cyclic nucleotide-binding				0005242,	30551						0005242,30551
Solyc01g010650.2.1	Pattern	4	0.999999	Solyc01g010650.2.1	SL2.50ch01	5655290-5660901	SL2.50ch01:5655290..5660901-	UDP-galactose transporter 3 (AHRD V1 **** D7KBJ4_ARALY);	013657 UAA transporter				5459							5459
Solyc01g011430.2.1	Pattern	4	0.993174	Solyc01g011430.2.1	SL2.50ch01	9218936-9221367	SL2.50ch01:9218936..9221367-	Diacylglycerol O-acyltransferase (AHRD V1 ***- A5UWY0_ROSS1);	009721 Protein of unknown function DUF1298
Solyc01g065690.2.1	Pattern	4	1	Solyc01g065690.2.1	SL2.50ch01	64673422-64675017	SL2.50ch01:64673422..64675017-	Heavy-metal associated domain protein (AHRD V1 *--- C3SA91_BRADI);	006121 Heavy metal transport/detoxification protein				30001							30001
Solyc01g066180.1.1	Pattern	4	0.999995	Solyc01g066180.1.1	SL2.50ch01	65627120-65629080	SL2.50ch01:65627120..65629080-	Mutator-like transposase (AHRD V1 *-*- Q9ZUQ8_ARATH);	018289 MULE transposase, conserved domain												evidence_code:10F0H0E0IEG
Solyc01g066460.2.1	Pattern	4	0.999757	Solyc01g066460.2.1	SL2.50ch01	66815377-66816300	SL2.50ch01:66815377..66816300+	Epoxide hydrolase (AHRD V1 **** Q41413_SOLTU);	000639 Epoxide hydrolase-like				4301							4301
Solyc01g066620.2.1	Pattern	4	0.999167	Solyc01g066620.2.1	SL2.50ch01	67151060-67156684	SL2.50ch01:67151060..67156684+	Fatty acid oxidation complex subunit alpha (AHRD V1 ***- D2ZF34_9ENTR);	006176 3-hydroxyacyl-CoA dehydrogenase, NAD binding				0006631,	0050662,	0008152,	16491				0006631,0050662,0008152,16491
Solyc01g067670.2.1	Pattern	4	0.99972	Solyc01g067670.2.1	SL2.50ch01	68951288-68952894	SL2.50ch01:68951288..68952894+	Unknown Protein (AHRD V1)
Solyc01g067680.2.1	Pattern	4	0.999929	Solyc01g067680.2.1	SL2.50ch01	68951551-68954758	SL2.50ch01:68951551..68954758-	Tubby-like F-box protein 6 (AHRD V1 ***- TLP6_ORYSJ);	000007 Tubby, C-terminal				0003700,	8081						0003700,8081
Solyc01g079260.2.1	Pattern	4	1	Solyc01g079260.2.1	SL2.50ch01	70866242-70868698	SL2.50ch01:70866242..70868698+	WRKY transcription factor 4 (AHRD V1 ***- A7UGD1_SOLTU);	003657 DNA-binding WRKY				45449							45449
Solyc01g079400.2.1	Pattern	4	0.999616	Solyc01g079400.2.1	SL2.50ch01	70990975-70993949	SL2.50ch01:70990975..70993949-	Os06g0207500 protein (Fragment) (AHRD V1 ***- Q0DDQ9_ORYSJ);	004253 Protein of unknown function DUF231, plant				31177							31177
Solyc01g080040.2.1	Pattern	4	0.999976	Solyc01g080040.2.1	SL2.50ch01	71668125-71675546	SL2.50ch01:71668125..71675546+	Dual specificity protein phosphatase (AHRD V1 ***- D7L3D2_ARALY);	020422 Dual specificity phosphatase, subgroup, catalytic domain				0016311,	6470						0016311,6470
Solyc01g081520.2.1	Pattern	4	0.996102	Solyc01g081520.2.1	SL2.50ch01	73222596-73233236	SL2.50ch01:73222596..73233236-	30S ribosomal protein S2 (AHRD V1 *-*- RS2_RHOCS);	002618 UTP--glucose-1-phosphate uridylyltransferase				0003983,	42802						0003983,42802
Solyc01g086970.2.1	Pattern	4	0.999986	Solyc01g086970.2.1	SL2.50ch01	73647298-73648116	SL2.50ch01:73647298..73648116-	Zinc finger A20 and AN1 domain-containing stress-associated protein 6 (AHRD V1 ***- C1C2A2_9MAXI);	000058 Zinc finger, AN1-type				5515							5515
Solyc01g087720.2.1	Pattern	4	1	Solyc01g087720.2.1	SL2.50ch01	74386246-74416833	SL2.50ch01:74386246..74416833+	Structural maintenance of chromosomes family protein (AHRD V1 ***- D7M7H7_ARALY);	003395 RecF/RecN/SMC protein, N-terminal				46982							46982
Solyc01g087790.2.1	Pattern	4	1	Solyc01g087790.2.1	SL2.50ch01	74449520-74452175	SL2.50ch01:74449520..74452175+	Subtilisin-like protease (AHRD V1 **-- O82006_SOLLC);	015500 Peptidase S8, subtilisin-related				0006508,	43086						0006508,43086
Solyc01g088010.1.1	Pattern	4	0.999999	Solyc01g088010.1.1	SL2.50ch01	74612628-74613407	SL2.50ch01:74612628..74613407+	Lactoylglutathione lyase family protein (AHRD V1 **** D7LHM5_ARALY);	004360 Glyoxalase/bleomycin resistance protein/dioxygenase				4462							4462	evidence_code:10F0H1E1IEG
Solyc01g089910.2.1	Pattern	4	1	Solyc01g089910.2.1	SL2.50ch01	75383651-75385711	SL2.50ch01:75383651..75385711-	Flotillin domain protein (AHRD V1 ***- B8M1F1_TALSN);	001107 Band 7 protein
Solyc01g090160.2.1	Pattern	4	0.993785	Solyc01g090160.2.1	SL2.50ch01	75556030-75558297	SL2.50ch01:75556030..75558297-	Unknown Protein (AHRD V1)
Solyc01g090900.2.1	Pattern	4	0.995968	Solyc01g090900.2.1	SL2.50ch01	76374975-76376193	SL2.50ch01:76374975..76376193+	Unknown Protein (AHRD V1)
Solyc01g091130.2.1	Pattern	4	0.999998	Solyc01g091130.2.1	SL2.50ch01	76596420-76600448	SL2.50ch01:76596420..76600448-	Nitroreductase (AHRD V1 ***- Q2WAQ2_MAGSA);	000415 Nitroreductase-like				16657							16657
Solyc01g091350.2.1	Pattern	4	1	Solyc01g091350.2.1	SL2.50ch01	76753032-76759212	SL2.50ch01:76753032..76759212-	ATP-dependent DNA helicase 2 subunit KU80 (AHRD V1 **-* KU80_ARATH);	016194 Spen Paralogue and Orthologue C-terminal-like				3691							3691
Solyc01g091920.2.1	Pattern	4	1	Solyc01g091920.2.1	SL2.50ch01	77214251-77216739	SL2.50ch01:77214251..77216739-	Subtilisin-like protease (AHRD V1 **-- A9XG40_TOBAC);	015500 Peptidase S8, subtilisin-related				0006508,	43086						0006508,43086
Solyc01g095200.2.1	Pattern	4	0.999993	Solyc01g095200.2.1	SL2.50ch01	78306398-78309475	SL2.50ch01:78306398..78309475+	Reticulon family protein (AHRD V1 ***- B2WS91_9BRAS);	003388 Reticulon				5783							5783
Solyc01g095460.2.1	Pattern	4	1	Solyc01g095460.2.1	SL2.50ch01	78463593-78470070	SL2.50ch01:78463593..78470070+	G-box binding factor 3 (AHRD V1 **** D7LDY1_ARALY);	012900 G-box binding, MFMR				43565							43565
Solyc01g096170.2.1	Pattern	4	1	Solyc01g096170.2.1	SL2.50ch01	79028423-79033644	SL2.50ch01:79028423..79033644+	Serine/threonine protein kinase (AHRD V1 *-** D0NNA3_PHYIN);	002290 Serine/threonine protein kinase				4672							4672
Solyc01g096250.2.1	Pattern	4	0.999383	Solyc01g096250.2.1	SL2.50ch01	79096053-79097276	SL2.50ch01:79096053..79097276+	Unknown Protein (AHRD V1)
Solyc01g096350.2.1	Pattern	4	1	Solyc01g096350.2.1	SL2.50ch01	79178171-79188731	SL2.50ch01:79178171..79188731-	Calcium dependent protein kinase-like protein (AHRD V1 **** Q9FIM9_ARATH);	002290 Serine/threonine protein kinase				4683							4683
Solyc01g096700.2.1	Pattern	4	1	Solyc01g096700.2.1	SL2.50ch01	79480993-79483332	SL2.50ch01:79480993..79483332-	Chaperone protein dnaJ 1 (AHRD V1 *-*- DNAJ1_THET8);	015609 Molecular chaperone, heat shock protein, Hsp40, DnaJ				51082							51082
Solyc01g098490.2.1	Pattern	4	1	Solyc01g098490.2.1	SL2.50ch01	80751588-80755732	SL2.50ch01:80751588..80755732+	Solute carrier family 2 facilitated glucose transporter member 8 (AHRD V1 ***- B6SSR3_MAIZE);	003663 Sugar/inositol transporter				0016020,	16021						0016020,16021
Solyc01g098950.1.1	Pattern	4	0.999374	Solyc01g098950.1.1	SL2.50ch01	81073421-81075107	SL2.50ch01:81073421..81075107+	Glyceraldehyde-3-phosphate dehydrogenase (AHRD V1 ***- Q9XG67_TOBAC);	000173 Glyceraldehyde 3-phosphate dehydrogenase				8152							8152	evidence_code:10F0H1E1IEG
Solyc01g099160.2.1	Pattern	4	0.999997	Solyc01g099160.2.1	SL2.50ch01	81236488-81243938	SL2.50ch01:81236488..81243938+	Lipoxygenase (AHRD V1 **** Q9FT17_SOLLC);	001246 Lipoxygenase, plant				16165							16165
Solyc01g099740.2.1	Pattern	4	0.999034	Solyc01g099740.2.1	SL2.50ch01	81647861-81661025	SL2.50ch01:81647861..81661025+	Small nuclear ribonucleoprotein sm (AHRD V1 *--- Q17AC0_AEDAE);	006649 Like-Sm ribonucleoprotein, eukaryotic and archaea-type, core
Solyc01g099770.2.1	Pattern	4	1	Solyc01g099770.2.1	SL2.50ch01	81675491-81677536	SL2.50ch01:81675491..81677536+	Translationally-controlled tumor protein homolog (AHRD V1 ***- B5XDL0_SALSA);	001983 Translationally controlled tumour-associated TCTP				5515							5515
Solyc01g100830.1.1	Pattern	4	0.999664	Solyc01g100830.1.1	SL2.50ch01	82512961-82514071	SL2.50ch01:82512961..82514071+	Galactinol synthase (AHRD V1 ***- Q947G8_SOLLC);	002495 Glycosyl transferase, family 8				16758							16758	evidence_code:10F0H1E0IEG
Solyc01g101160.2.1	Pattern	4	0.999924	Solyc01g101160.2.1	SL2.50ch01	82762441-82763945	SL2.50ch01:82762441..82763945+	Unknown Protein (AHRD V1)
Solyc01g103410.2.1	Pattern	4	0.999943	Solyc01g103410.2.1	SL2.50ch01	83770913-83781702	SL2.50ch01:83770913..83781702-	Nucleic acid binding protein (AHRD V1 **-* B6T8Q7_MAIZE);	004087 K Homology				3676							3676
Solyc01g103790.2.1	Pattern	4	0.999688	Solyc01g103790.2.1	SL2.50ch01	84078787-84080384	SL2.50ch01:84078787..84080384+	Wall-associated receptor kinase-like 9 (AHRD V1 ***- WAKLH_ARATH);	011009 Protein kinase-like				6468							6468
Solyc01g104650.2.1	Pattern	4	0.998785	Solyc01g104650.2.1	SL2.50ch01	84842345-84845885	SL2.50ch01:84842345..84845885+	BZIP transcription factor (AHRD V1 **** Q53UC6_WHEAT);	011700 Basic leucine zipper				0016563,	10843						0016563,10843
Solyc01g104720.2.1	Pattern	4	1	Solyc01g104720.2.1	SL2.50ch01	84878952-84879874	SL2.50ch01:84878952..84879874-	Unknown Protein (AHRD V1)
Solyc01g104800.2.1	Pattern	4	1	Solyc01g104800.2.1	SL2.50ch01	84921428-84922286	SL2.50ch01:84921428..84922286+	Integral membrane protein (AHRD V1 ***- B6U6B5_MAIZE);	008217 Protein of unknown function DUF125, transmembrane
Solyc01g105120.2.1	Pattern	4	1	Solyc01g105120.2.1	SL2.50ch01	85139202-85148793	SL2.50ch01:85139202..85148793-	Os01g0498200 protein (Fragment) (AHRD V1 *-*- Q0JMJ0_ORYSJ)
Solyc01g106280.2.1	Pattern	4	0.992874	Solyc01g106280.2.1	SL2.50ch01	85985054-85987923	SL2.50ch01:85985054..85987923-	DNA-binding bromodomain-containing protein (AHRD V1 *--* D7KG11_ARALY);	001487 Bromodomain				3677							3677
Solyc01g107070.2.1	Pattern	4	0.999551	Solyc01g107070.2.1	SL2.50ch01	86482735-86483691	SL2.50ch01:86482735..86483691-	N-hydroxycinnamoyl/benzoyltransferase-like protein (AHRD V1 **-- Q9SD98_ARATH);	003480 Transferase				16747							16747
Solyc01g107180.2.1	Pattern	4	1	Solyc01g107180.2.1	SL2.50ch01	86566757-86573336	SL2.50ch01:86566757..86573336+	Phototropic-responsive NPH3 family protein (AHRD V1 **-- D7M5U6_ARALY);	004249 NPH3				0005515,	9416						0005515,9416
Solyc01g107230.2.1	Pattern	4	1	Solyc01g107230.2.1	SL2.50ch01	86618760-86619335	SL2.50ch01:86618760..86619335+	Unknown Protein (AHRD V1)
Solyc01g107240.2.1	Pattern	4	1	Solyc01g107240.2.1	SL2.50ch01	86619848-86622348	SL2.50ch01:86619848..86622348-	Peroxisomal membrane MPV17/PMP22-like protein (AHRD V1 *--- A8J1X1_CHLRE);	007248 Mpv17/PMP22				16021							16021
Solyc01g108080.2.1	Pattern	4	0.999819	Solyc01g108080.2.1	SL2.50ch01	87199941-87202306	SL2.50ch01:87199941..87202306-	BZIP transcription factor (AHRD V1 **-* Q0PN11_9FABA);	011616 bZIP transcription factor, bZIP-1				16563							16563
Solyc01g108100.2.1	Pattern	4	1	Solyc01g108100.2.1	SL2.50ch01	87218577-87223859	SL2.50ch01:87218577..87223859+	Unknown Protein (AHRD V1)
Solyc01g108560.2.1	Pattern	4	0.999921	Solyc01g108560.2.1	SL2.50ch01	87594520-87595533	SL2.50ch01:87594520..87595533+	Acetyl esterase (AHRD V1 *--- AES_SHIFL);	013094 Alpha/beta hydrolase fold-3				4091							4091
Solyc01g108600.2.1	Pattern	4	1	Solyc01g108600.2.1	SL2.50ch01	87613555-87626715	SL2.50ch01:87613555..87626715+	Presequence protease, mitochondrial (AHRD V1 **-- PREP_DANRE);	013578 Peptidase M16C associated				4222							4222
Solyc01g109480.2.1	Pattern	4	0.996056	Solyc01g109480.2.1	SL2.50ch01	88181959-88182809	SL2.50ch01:88181959..88182809+	Suspensor-specific protein (AHRD V1 *-*- Q9FUP6_PHACN)
Solyc01g110370.2.1	Pattern	4	0.999979	Solyc01g110370.2.1	SL2.50ch01	88848214-88852895	SL2.50ch01:88848214..88852895-	Zinc finger protein CONSTANS-LIKE 3 (AHRD V1 *--- COL3_ARATH);	000315 Zinc finger, B-box				5622							5622
Solyc01g110380.2.1	Pattern	4	1	Solyc01g110380.2.1	SL2.50ch01	88860841-88867416	SL2.50ch01:88860841..88867416+	Kinesin like protein (AHRD V1 *-*- Q0WLK7_ARATH);	001752 Kinesin, motor region				7018							7018
Solyc01g111210.2.1	Pattern	4	0.999755	Solyc01g111210.2.1	SL2.50ch01	89303121-89308860	SL2.50ch01:89303121..89308860+	Glutamyl-tRNA(Gln) amidotransferase subunit A (AHRD V1 ***- B6JZE9_SCHJY);	000120 Amidase signature enzyme				4040							4040
Solyc01g111300.2.1	Pattern	4	1	Solyc01g111300.2.1	SL2.50ch01	89348859-89349828	SL2.50ch01:89348859..89349828-	Cold shock protein-1 (AHRD V1 *-*- Q8LPA7_WHEAT);	002059 Cold-shock protein, DNA-binding				0003729,	0003697,	3690					0003729,0003697,3690
Solyc01g111750.2.1	Pattern	4	1	Solyc01g111750.2.1	SL2.50ch01	89692775-89695958	SL2.50ch01:89692775..89695958-	Heat shock protein DnaJ domain protein (AHRD V1 *--- B7K9K5_CYAP7)
Solyc02g014670.1.1	Pattern	4	1	Solyc02g014670.1.1	SL2.50ch02	8850226-8854239	SL2.50ch02:8850226..8854239+	Genomic DNA chromosome 3 P1 clone MPN9 (AHRD V1 ***- Q9LT16_ARATH)													evidence_code:10F0H1E0IEG
Solyc02g021240.2.1	Pattern	4	0.999851	Solyc02g021240.2.1	SL2.50ch02	13003495-13017750	SL2.50ch02:13003495..13017750+	Peptide transporter (AHRD V1 **-* A6YJX4_9MAGN);	000109 TGF-beta receptor, type I/II extracellular region				42936							42936
Solyc02g030380.1.1	Pattern	4	0.997695	Solyc02g030380.1.1	SL2.50ch02	16323800-16324785	SL2.50ch02:16323800..16324785+	S glycoprotein (Fragment) (AHRD V1 ***- O23838_BRAOL);	001480 Curculin-like (mannose-binding) lectin				5529							5529	evidence_code:10F0H1E0IEG
Solyc02g031910.2.1	Pattern	4	0.990919	Solyc02g031910.2.1	SL2.50ch02	17857085-17865021	SL2.50ch02:17857085..17865021-	Serine/threonine protein kinase (AHRD V1 *-** C4PKQ3_PRUPE);	002290 Serine/threonine protein kinase				4712							4712
Solyc02g037640.1.1	Pattern	4	0.998922	Solyc02g037640.1.1	SL2.50ch02	21917270-21921866	SL2.50ch02:21917270..21921866+	Helitron helicase-like protein (AHRD V1 ***- D0P2H8_PHYIN);	010285 Protein of unknown function DUF889, eukaryote												evidence_code:10F0H0E0IEG
Solyc02g043860.2.1	Pattern	4	0.999999	Solyc02g043860.2.1	SL2.50ch02	22693123-22723451	SL2.50ch02:22693123..22723451-	Insulin degrading enzyme (AHRD V1 **-- Q8CGB9_MOUSE);	011237 Peptidase M16, core				42803							42803
Solyc02g055510.1.1	Pattern	4	0.999965	Solyc02g055510.1.1	SL2.50ch02	27326827-27328077	SL2.50ch02:27326827..27328077-	Helicase-like protein (AHRD V1 ***- Q5NAA4_ORYSJ);	010285 Protein of unknown function DUF889, eukaryote												evidence_code:10F0H1E0IEG
Solyc02g061760.2.1	Pattern	4	1	Solyc02g061760.2.1	SL2.50ch02	27854434-27861277	SL2.50ch02:27854434..27861277-	Mate efflux family protein (AHRD V1 **-- D7LLI9_ARALY);	002528 Multi antimicrobial extrusion protein MatE				16020							16020
Solyc02g061850.2.1	Pattern	4	1	Solyc02g061850.2.1	SL2.50ch02	27943005-27952880	SL2.50ch02:27943005..27952880-	Phospholipase D (AHRD V1 **** Q6AVR2_ORYSJ);	011402 Phospholipase D, plant				4630							4630
Solyc02g062890.1.1	Pattern	4	0.999997	Solyc02g062890.1.1	SL2.50ch02	29413171-29414595	SL2.50ch02:29413171..29414595-	Myo-inositol transporter 2 (AHRD V1 **** ITR2_SCHPO);	003663 Sugar/inositol transporter				0005366,	15519						0005366,15519	evidence_code:10F0H1E1IEG
Solyc02g062900.2.1	Pattern	4	1	Solyc02g062900.2.1	SL2.50ch02	29414805-29415372	SL2.50ch02:29414805..29415372-	Unknown Protein (AHRD V1)
Solyc02g063330.2.1	Pattern	4	0.99999	Solyc02g063330.2.1	SL2.50ch02	29975679-29978433	SL2.50ch02:29975679..29978433+	Serine/threonine protein kinase-like (AHRD V1 *-** Q9FGC3_ARATH);	002290 Serine/threonine protein kinase				0005515,	4674						0005515,4674
Solyc02g063350.1.1	Pattern	4	0.997072	Solyc02g063350.1.1	SL2.50ch02	29992547-29992984	SL2.50ch02:29992547..29992984+	Calmodulin (AHRD V1 ***- A8IDP6_CHLRE);	011992 EF-Hand type				5509							5509	evidence_code:10F1H1E1IEG
Solyc02g064650.2.1	Pattern	4	0.999999	Solyc02g064650.2.1	SL2.50ch02	30310743-30315618	SL2.50ch02:30310743..30315618-	Adenylyl-sulfate kinase (AHRD V1 **** C6TL96_SOYBN);	002891 Adenylylsulphate kinase, C-terminal				4020							4020
Solyc02g064730.2.1	Pattern	4	0.999907	Solyc02g064730.2.1	SL2.50ch02	30412691-30418734	SL2.50ch02:30412691..30418734-	Expressed protein having alternate splicing products (AHRD V1 *--- Q75KB8_ORYSJ);	015023 Protein of unknown function DUF1909
Solyc02g065170.2.1	Pattern	4	1	Solyc02g065170.2.1	SL2.50ch02	30910851-30914781	SL2.50ch02:30910851..30914781+	Laccase-22 (AHRD V1 **-- LAC22_ORYSJ);	001117 Multicopper oxidase, type 1				55114							55114
Solyc02g065430.1.1	Pattern	4	0.991477	Solyc02g065430.1.1	SL2.50ch02	31167645-31168103	SL2.50ch02:31167645..31168103+	TMV response-related protein (AHRD V1 **-- B6UG28_MAIZE)					5515							5515	evidence_code:10F1H1E1IEG
Solyc02g067280.1.1	Pattern	4	0.998295	Solyc02g067280.1.1	SL2.50ch02	32036301-32036600	SL2.50ch02:32036301..32036600-	RING finger family protein (AHRD V1 *-*- D6RU92_SILLA);	018957 Zinc finger, C3HC4 RING-type				8270							8270	evidence_code:10F0H0E0IEG
Solyc02g068080.2.1	Pattern	4	1	Solyc02g068080.2.1	SL2.50ch02	32703505-32707626	SL2.50ch02:32703505..32707626-	Voltage-gated chloride channel (AHRD V1 **** Q96325_ARATH);	002251 Chloride channel plant CLC				5247							5247
Solyc02g069990.1.1	Pattern	4	0.991489	Solyc02g069990.1.1	SL2.50ch02	34372198-34372347	SL2.50ch02:34372198..34372347+	Unknown Protein (AHRD V1)													evidence_code:10F0H0E0IEG
Solyc02g070940.1.1	Pattern	4	1	Solyc02g070940.1.1	SL2.50ch02	35081036-35081833	SL2.50ch02:35081036..35081833+	Chlorophyll a/b binding protein (AHRD V1 **** Q41422_SOLTU);	001344 Chlorophyll A-B binding protein				16168							16168	evidence_code:10F0H1E1IEG
Solyc02g071150.2.1	Pattern	4	0.999512	Solyc02g071150.2.1	SL2.50ch02	35217704-35225700	SL2.50ch02:35217704..35225700-	DNA-binding protein (AHRD V1 **** B7R4T4_9EURY);	002836 DNA-binding TFAR19-related protein				0005515,	3690						0005515,3690
Solyc02g071760.2.1	Pattern	4	1	Solyc02g071760.2.1	SL2.50ch02	35702421-35703670	SL2.50ch02:35702421..35703670-	DUF1264 domain protein (AHRD V1 **-- A1CBM4_ASPCL);	010686 Protein of unknown function DUF1264
Solyc02g071790.1.1	Pattern	4	0.999217	Solyc02g071790.1.1	SL2.50ch02	35721594-35723176	SL2.50ch02:35721594..35723176+	Receptor-like serine/threonine kinase (AHRD V1 --*- C6FF81_SOYBN);	001611 Leucine-rich repeat				5515							5515	evidence_code:10F0H0E0IEG
Solyc02g076660.2.1	Pattern	4	0.999868	Solyc02g076660.2.1	SL2.50ch02	36378345-36383412	SL2.50ch02:36378345..36383412-	Receptor like kinase, RLK					0005515,	6468						0005515,6468
Solyc02g077240.2.1	Pattern	4	1	Solyc02g077240.2.1	SL2.50ch02	36818091-36821185	SL2.50ch02:36818091..36821185+	Pyruvate decarboxylase (AHRD V1 **** Q1I1D9_CITSI);	012110 Pyruvate decarboxylase/indolepyruvate decarboxylase				0005515,	4737						0005515,4737
Solyc02g077930.1.1	Pattern	4	0.993886	Solyc02g077930.1.1	SL2.50ch02	37330898-37331050	SL2.50ch02:37330898..37331050-	Unknown Protein (AHRD V1)													evidence_code:10F0H0E1IEG
Solyc02g078500.2.1	Pattern	4	0.999428	Solyc02g078500.2.1	SL2.50ch02	37743413-37745908	SL2.50ch02:37743413..37745908+	Aluminum-induced protein-like (AHRD V1 ***- Q9FG81_ARATH)
Solyc02g078510.2.1	Pattern	4	0.999994	Solyc02g078510.2.1	SL2.50ch02	37747087-37749017	SL2.50ch02:37747087..37749017-	Acyltransferase-like protein (AHRD V1 ***- Q589X7_TOBAC)
Solyc02g078590.1.1	Pattern	4	0.996184	Solyc02g078590.1.1	SL2.50ch02	37829569-37830858	SL2.50ch02:37829569..37830858+	Alpha-1 4-galactosyltransferase (AHRD V1 *-*- Q0R0H6_MOUSE);	007652 Alpha 1,4-glycosyltransferase conserved region				5795							5795	evidence_code:10F1H1E1IEG
Solyc02g079640.2.1	Pattern	4	1	Solyc02g079640.2.1	SL2.50ch02	38732627-38735517	SL2.50ch02:38732627..38735517+	Serine/threonine-protein kinase receptor (AHRD V1 **** B6U2B7_MAIZE);	000858 S-locus glycoprotein				4674							4674
Solyc02g079650.2.1	Pattern	4	1	Solyc02g079650.2.1	SL2.50ch02	38734839-38736342	SL2.50ch02:38734839..38736342+	Receptor protein kinase (AHRD V1 ***- Q40096_IPOTF);	002290 Serine/threonine protein kinase				6468							6468
Solyc02g079860.1.1	Pattern	4	0.991635	Solyc02g079860.1.1	SL2.50ch02	38849489-38851031	SL2.50ch02:38849489..38851031-	Phototropic-responsive NPH3 family protein (AHRD V1 **-- D7LA45_ARALY);	004249 NPH3				0005515,	9416						0005515,9416	evidence_code:10F0H1E0IEG
Solyc02g080390.2.1	Pattern	4	0.997493	Solyc02g080390.2.1	SL2.50ch02	39205897-39215832	SL2.50ch02:39205897..39215832+	Abnormal spindle-like microcephaly-associated protein (Fragment) (AHRD V1 *-*- B6UL97_HYLME);	016146 Calponin-homology
Solyc02g081170.2.1	Pattern	4	1	Solyc02g081170.2.1	SL2.50ch02	39810752-39812645	SL2.50ch02:39810752..39812645-	Plastid-lipid-associated protein, chloroplastic (AHRD V1 **-- PAP_CITUN);	006843 PAP fibrillin				5515							5515
Solyc02g081410.2.1	Pattern	4	0.995371	Solyc02g081410.2.1	SL2.50ch02	39968636-39972718	SL2.50ch02:39968636..39972718+	Beta-catenin-like protein 1 (AHRD V1 **-- B6SWH5_MAIZE);	013180 Protein of unknown function DUF1716, eukaryotic				42802							42802
Solyc02g082340.2.1	Pattern	4	0.999817	Solyc02g082340.2.1	SL2.50ch02	40610636-40618232	SL2.50ch02:40610636..40618232-	RNA polymerase I-specific transcription initiation factor RRN3 (AHRD V1 **** RRN3_MOUSE);	007991 RNA polymerase I specific transcription initiation factor RRN3				3701							3701
Solyc02g082400.2.1	Pattern	4	0.993514	Solyc02g082400.2.1	SL2.50ch02	40668282-40677819	SL2.50ch02:40668282..40677819+	Lysine-specific demethylase 3A (AHRD V1 *--* KDM3A_HUMAN);	013129 Transcription factor jumonji				0032454,	3700						0032454,3700
Solyc02g083570.2.1	Pattern	4	0.999604	Solyc02g083570.2.1	SL2.50ch02	41507853-41509331	SL2.50ch02:41507853..41509331-	Ubiquitin-conjugating enzyme E2 10 (AHRD V1 ***- UBC10_ARATH);	000608 Ubiquitin-conjugating enzyme, E2				43687							43687
Solyc02g083790.2.1	Pattern	4	0.999998	Solyc02g083790.2.1	SL2.50ch02	41639171-41641216	SL2.50ch02:41639171..41641216-	Thaumatin-like protein (AHRD V1 ***- Q9ZQY9_ARATH);	001938 Thaumatin, pathogenesis-related				5515							5515
Solyc02g084390.2.1	Pattern	4	0.999891	Solyc02g084390.2.1	SL2.50ch02	42084435-42089727	SL2.50ch02:42084435..42089727-	Kinesin like protein (AHRD V1 *-*- Q0WLK7_ARATH);	001752 Kinesin, motor region				7018							7018
Solyc02g084490.1.1	Pattern	4	0.998408	Solyc02g084490.1.1	SL2.50ch02	42159973-42164143	SL2.50ch02:42159973..42164143+	General vesicular transport factor p115 (AHRD V1 **-- B0WXD3_CULQU);	016024 Armadillo-type fold				5488							5488	evidence_code:10F0H1E1IEG
Solyc02g086750.1.1	Pattern	4	1	Solyc02g086750.1.1	SL2.50ch02	43944874-43947381	SL2.50ch02:43944874..43947381+	PWWP domain-containing protein (AHRD V1 *-*- D7L8B3_ARALY);	000313 PWWP												evidence_code:10F1H1E1IEG
Solyc02g087930.2.1	Pattern	4	0.999838	Solyc02g087930.2.1	SL2.50ch02	44752863-44756574	SL2.50ch02:44752863..44756574-	60S ribosomal protein L34 (AHRD V1 ***- B6T098_MAIZE);	008195 Ribosomal protein L34e				0003735,	5515						0003735,5515
Solyc02g088380.2.1	Pattern	4	0.999692	Solyc02g088380.2.1	SL2.50ch02	45059811-45060954	SL2.50ch02:45059811..45060954-	Blue copper protein (AHRD V1 ***- B6TEY9_MAIZE);	008972 Cupredoxin				9055							9055
Solyc02g088560.2.1	Pattern	4	1	Solyc02g088560.2.1	SL2.50ch02	45186246-45190069	SL2.50ch02:45186246..45190069-	Cyclic nucleotide gated channel (AHRD V1 **** A9CRE4_MALDO);	000595 Cyclic nucleotide-binding				5222							5222
Solyc02g090060.1.1	Pattern	4	0.999518	Solyc02g090060.1.1	SL2.50ch02	46288907-46290290	SL2.50ch02:46288907..46290290-	Unknown Protein (AHRD V1)													evidence_code:10F0H0E0IEG
Solyc02g090840.2.1	Pattern	4	0.999987	Solyc02g090840.2.1	SL2.50ch02	46891264-46892524	SL2.50ch02:46891264..46892524-	Os11g0282300 protein (Fragment) (AHRD V1 ***- Q0ITA9_ORYSJ);	012881 Protein of unknown function DUF1685
Solyc02g091010.1.1	Pattern	4	0.999693	Solyc02g091010.1.1	SL2.50ch02	47029244-47029648	SL2.50ch02:47029244..47029648-	Nup98 (Fragment) (AHRD V1 **-- A1YK36_DROME);	007230 Peptidase S59, nucleoporin				5643							5643	evidence_code:10F0H1E0IEG
Solyc02g091390.2.1	Pattern	4	0.999992	Solyc02g091390.2.1	SL2.50ch02	47265725-47266148	SL2.50ch02:47265725..47266148-	Little protein 1 (AHRD V1 ***- B4UWC1_ARAHY)
Solyc02g091900.2.1	Pattern	4	0.999979	Solyc02g091900.2.1	SL2.50ch02	47696576-47698280	SL2.50ch02:47696576..47698280+	Cysteine desulfurase (AHRD V1 **** B6T4S0_MAIZE);	000192 Aminotransferase, class V/Cysteine desulfurase				31071							31071
Solyc02g092700.2.1	Pattern	4	0.999998	Solyc02g092700.2.1	SL2.50ch02	48271107-48274657	SL2.50ch02:48271107..48274657-	Ycf36 protein (AHRD V1 *-*- D4ZSA0_SPIPL);	009631 Protein of unknown function DUF1230
Solyc02g092750.2.1	Pattern	4	0.999696	Solyc02g092750.2.1	SL2.50ch02	48294713-48298166	SL2.50ch02:48294713..48298166+	Phosphatase 2C family protein (AHRD V1 ***- D7MFT9_ARALY);	015655 Protein phosphatase 2C				0008287,	3824						0008287,3824
Solyc02g092790.2.1	Pattern	4	0.998064	Solyc02g092790.2.1	SL2.50ch02	48339964-48342204	SL2.50ch02:48339964..48342204+	Arabinogalactan (AHRD V1 *-*- Q43719_SOLLC)
Solyc03g005660.2.1	Pattern	4	0.99849	Solyc03g005660.2.1	SL2.50ch03	469690-474293	SL2.50ch03:469690..474293+	Cc-nbs-lrr, resistance protein					5515							5515
Solyc03g005940.2.1	Pattern	4	0.9971	Solyc03g005940.2.1	SL2.50ch03	633860-635554	SL2.50ch03:633860..635554-	DUF1264 domain protein (AHRD V1 **-- A1CBM4_ASPCL);	010686 Protein of unknown function DUF1264
Solyc03g006500.2.1	Pattern	4	1	Solyc03g006500.2.1	SL2.50ch03	1082967-1089867	SL2.50ch03:1082967..1089867+	Receptor-like protein kinase At3g21340 (AHRD V1 **** RLK6_ARATH);	002290 Serine/threonine protein kinase				0004672,	5515						0004672,5515
Solyc03g006540.2.1	Pattern	4	0.997111	Solyc03g006540.2.1	SL2.50ch03	1111307-1112418	SL2.50ch03:1111307..1112418-	Unknown Protein (AHRD V1)
Solyc03g006980.2.1	Pattern	4	0.99314	Solyc03g006980.2.1	SL2.50ch03	1541306-1544689	SL2.50ch03:1541306..1544689+	Alpha-L-fucosidase 1 (AHRD V1 **** B6U1Y8_MAIZE);	000933 Glycoside hydrolase, family 29				0004560,	5515						0004560,5515
Solyc03g007770.2.1	Pattern	4	1	Solyc03g007770.2.1	SL2.50ch03	2317854-2320686	SL2.50ch03:2317854..2320686+	C4-dicarboxylate transporter/malic acid transport family protein (AHRD V1 **** D7M2F7_ARALY);	004695 C4-dicarboxylate transporter/malic acid transport protein				5215							5215
Solyc03g013610.1.1	Pattern	4	0.997244	Solyc03g013610.1.1	SL2.50ch03	6214519-6214686	SL2.50ch03:6214519..6214686-	Ribosomal protein L32 (Fragment) (AHRD V1 *-*- D2CZU0_9SOLA);	002677 Ribosomal protein L32p				15934							15934	evidence_code:10F0H0E0IEG
Solyc03g019950.2.1	Pattern	4	1	Solyc03g019950.2.1	SL2.50ch03	6818991-6825581	SL2.50ch03:6818991..6825581-	Genomic DNA chromosome 5 P1 clone MAC12 (AHRD V1 **-- Q9FFX3_ARATH);	004328 BRO1
Solyc03g025420.2.1	Pattern	4	1	Solyc03g025420.2.1	SL2.50ch03	7222074-7228283	SL2.50ch03:7222074..7228283+	SCF ubiquitin ligase skp1 component (AHRD V1 *--* D3TMR7_GLOMM);	001232 SKP1 component				4842							4842
Solyc03g025710.2.1	Pattern	4	1	Solyc03g025710.2.1	SL2.50ch03	7500031-7502230	SL2.50ch03:7500031..7502230-	GCN5-related N-acetyltransferase (AHRD V1 ***- B2IU63_NOSP7);	000182 GCN5-related N-acetyltransferase				8152							8152
Solyc03g025840.2.1	Pattern	4	1	Solyc03g025840.2.1	SL2.50ch03	7619088-7621646	SL2.50ch03:7619088..7621646+	Cytochrome b561 (AHRD V1 ***- Q3LGX5_CITLA);	004877 Cytochrome b561, eukaryote				293							293
Solyc03g033380.2.1	Pattern	4	0.996528	Solyc03g033380.2.1	SL2.50ch03	9216291-9232662	SL2.50ch03:9216291..9232662-	Ran-binding protein 9 (AHRD V1 **-* B6UAR9_MAIZE);	018355 SPla/RYanodine receptor subgroup				8536							8536
Solyc03g044970.1.1	Pattern	4	0.999687	Solyc03g044970.1.1	SL2.50ch03	15167145-15167390	SL2.50ch03:15167145..15167390-	Unknown Protein (AHRD V1)													evidence_code:10F0H0E0IEG
Solyc03g058960.1.1	Pattern	4	0.999455	Solyc03g058960.1.1	SL2.50ch03	24396272-24402465	SL2.50ch03:24396272..24402465-	Inositol hexakisphosphate and diphosphoinositol-pentakisphosphate kinase (AHRD V1 **-- VIP1_DROME);	009078 Ferritin/ribonucleotide reductase-like				0003993,	55114						0003993,55114	evidence_code:10F0H1E0IEG
Solyc03g061600.2.1	Pattern	4	0.994326	Solyc03g061600.2.1	SL2.50ch03	27838220-27847083	SL2.50ch03:27838220..27847083+	Cell division cycle protein 27/anaphase promoting complex subunit 3 (AHRD V1 *--- A8NH71_COPC7);	011990 Tetratricopeptide-like helical				5515							5515
Solyc03g063730.2.1	Pattern	4	0.999295	Solyc03g063730.2.1	SL2.50ch03	33111955-33115211	SL2.50ch03:33111955..33115211+	Multidrug resistance protein mdtK (AHRD V1 **-- MDTK_YERP3);	002528 Multi antimicrobial extrusion protein MatE				5215							5215
Solyc03g078020.2.1	Pattern	4	0.999861	Solyc03g078020.2.1	SL2.50ch03	42504238-42519207	SL2.50ch03:42504238..42519207+	Peptide chain release factor 1 (AHRD V1 **** B6U6C9_MAIZE);	004373 Peptide chain release factor 1				0005515,	3747						0005515,3747
Solyc03g078390.2.1	Pattern	4	0.998707	Solyc03g078390.2.1	SL2.50ch03	44349091-44368809	SL2.50ch03:44349091..44368809+	Ubiquitin carboxyl-terminal hydrolase (AHRD V1 **** B9S2Y0_RICCO);	001394 Peptidase C19, ubiquitin carboxyl-terminal hydrolase 2				4843							4843
Solyc03g082980.2.1	Pattern	4	1	Solyc03g082980.2.1	SL2.50ch03	46373895-46380618	SL2.50ch03:46373895..46380618+	Nucleic acid binding protein (AHRD V1 **-* B6UDK8_MAIZE);	018111 K Homology, type 1, subgroup				3676							3676
Solyc03g083190.1.1	Pattern	4	0.999239	Solyc03g083190.1.1	SL2.50ch03	46577234-46584432	SL2.50ch03:46577234..46584432+	Unknown Protein (AHRD V1)													evidence_code:10F0H1E0IEG
Solyc03g083280.2.1	Pattern	4	1	Solyc03g083280.2.1	SL2.50ch03	46666655-46668863	SL2.50ch03:46666655..46668863-	Pentatricopeptide repeat-containing protein (AHRD V1 *-*- D7KJV7_ARALY);	002885 Pentatricopeptide repeat				0005515,	5524						0005515,5524
Solyc03g083300.2.1	Pattern	4	0.993324	Solyc03g083300.2.1	SL2.50ch03	46674605-46676608	SL2.50ch03:46674605..46676608-	Mediator of RNA polymerase II transcription subunit 22 (AHRD V1 ***- C1BXD5_ESOLU);	009332 Mediator complex, subunit Med22				5515							5515
Solyc03g083530.2.1	Pattern	4	1	Solyc03g083530.2.1	SL2.50ch03	47018628-47020981	SL2.50ch03:47018628..47020981+	40S ribosomal protein S13 (AHRD V1 ***- D7LRU2_ARALY);	000589 Ribosomal protein S15				0003735,	70181						0003735,70181
Solyc03g093190.1.1	Pattern	4	0.999716	Solyc03g093190.1.1	SL2.50ch03	47835143-47835511	SL2.50ch03:47835143..47835511+	SKP1-like 2 (AHRD V1 ***- D3TVT1_PETHY);	001232 SKP1 component				5515							5515	evidence_code:10F0H1E0IEG
Solyc03g093400.2.1	Pattern	4	0.998225	Solyc03g093400.2.1	SL2.50ch03	48141579-48145343	SL2.50ch03:48141579..48145343+	Solute carrier family 2, facilitated glucose transporter member 5 (AHRD V1 ***- GTR5_SHEEP);	003663 Sugar/inositol transporter				8506							8506
Solyc03g096350.2.1	Pattern	4	1	Solyc03g096350.2.1	SL2.50ch03	51841422-51842817	SL2.50ch03:51841422..51842817-	Myb family transcription factor (Fragment) (AHRD V1 **-* D7M1F0_ARALY);	006447 Myb-like DNA-binding region, SHAQKYF class				3700							3700
Solyc03g096670.2.1	Pattern	4	1	Solyc03g096670.2.1	SL2.50ch03	52436558-52438511	SL2.50ch03:52436558..52438511+	Integrin-linked kinase-associated serine/threonine phosphatase 2C (AHRD V1 *-** ILKAP_RAT);	015655 Protein phosphatase 2C				0004722,	8022						0004722,8022
Solyc03g097150.2.1	Pattern	4	0.994667	Solyc03g097150.2.1	SL2.50ch03	52923466-52925131	SL2.50ch03:52923466..52925131-	Inositol-tetrakisphosphate 1-kinase 1 (AHRD V1 **** B6TJ44_MAIZE);	017427 Inositol-tetrakisphosphate 1-kinase				4428							4428
Solyc03g097370.2.1	Pattern	4	1	Solyc03g097370.2.1	SL2.50ch03	53129345-53136544	SL2.50ch03:53129345..53136544-	DNA helicase-like (AHRD V1 **** Q9FGC2_ARATH);	003593 ATPase, AAA+ type, core				43141							43141
Solyc03g097440.2.1	Pattern	4	1	Solyc03g097440.2.1	SL2.50ch03	53209998-53213148	SL2.50ch03:53209998..53213148+	11-beta-hydroxysteroid dehydrogenase-like (AHRD V1 **** Q9LUF1_ARATH);	002347 Glucose/ribitol dehydrogenase				3845							3845
Solyc03g098170.2.1	Pattern	4	0.998598	Solyc03g098170.2.1	SL2.50ch03	53948518-53955412	SL2.50ch03:53948518..53955412-	Tubulin folding cofactor B (AHRD V1 **-* D7L8W6_ARALY);	000938 Cytoskeleton-associated protein, CAP-Gly				43014							43014
Solyc03g111200.2.1	Pattern	4	1	Solyc03g111200.2.1	SL2.50ch03	55891362-55895244	SL2.50ch03:55891362..55895244-	Adenylate kinase (AHRD V1 ***- D7MQ61_ARALY);	006259 Adenylate kinase, subfamily				5507							5507
Solyc03g111250.2.1	Pattern	4	0.999935	Solyc03g111250.2.1	SL2.50ch03	55916730-55920194	SL2.50ch03:55916730..55920194+	SWI/SNF related matrix associated actin dependent regulator of chromatin subfamily d member 1 (AHRD V1 ***- Q6GL18_XENTR);	019835 SWIB domain				3713							3713
Solyc03g111400.1.1	Pattern	4	0.995031	Solyc03g111400.1.1	SL2.50ch03	56050645-56052243	SL2.50ch03:56050645..56052243+	Xanthine/uracil permease family protein (AHRD V1 ***- D7L9S9_ARALY);	006043 Xanthine/uracil/vitamin C permease				0005345,	15211						0005345,15211	evidence_code:10F0H1E0IEG
Solyc03g111420.1.1	Pattern	4	0.999926	Solyc03g111420.1.1	SL2.50ch03	56075724-56076253	SL2.50ch03:56075724..56076253-	DNAJ heat shock N-terminal domain-containing protein (AHRD V1 **-- D7L8N1_ARALY);	015609 Molecular chaperone, heat shock protein, Hsp40, DnaJ												evidence_code:10F0H1E1IEG
Solyc03g111440.1.1	Pattern	4	0.990041	Solyc03g111440.1.1	SL2.50ch03	56077453-56077674	SL2.50ch03:56077453..56077674-	DNAJ heat shock N-terminal domain-containing protein (Fragment) (AHRD V1 ***- D7L312_ARALY);	015609 Molecular chaperone, heat shock protein, Hsp40, DnaJ				31072							31072	evidence_code:10F0H1E0IEG
Solyc03g113430.2.1	Pattern	4	0.994928	Solyc03g113430.2.1	SL2.50ch03	57627582-57629953	SL2.50ch03:57627582..57629953-	Peptide transporter (AHRD V1 **-* A6YJX4_9MAGN);	000109 TGF-beta receptor, type I/II extracellular region				42936							42936
Solyc03g113920.2.1	Pattern	4	0.999689	Solyc03g113920.2.1	SL2.50ch03	58021814-58027822	SL2.50ch03:58021814..58027822+	Calmodulin-binding protein (AHRD V1 **** D7MMC2_ARALY);	012416 Calmodulin binding protein-like				5516							5516
Solyc03g114390.1.1	Pattern	4	0.997424	Solyc03g114390.1.1	SL2.50ch03	58443482-58444315	SL2.50ch03:58443482..58444315-	Plant-specific domain TIGR01570 family protein (AHRD V1 ***- B6U2A5_MAIZE);	006460 Protein of unknown function DUF617, plant												evidence_code:10F0H1E1IEG
Solyc03g114660.1.1	Pattern	4	0.999897	Solyc03g114660.1.1	SL2.50ch03	58628427-58631087	SL2.50ch03:58628427..58631087+	Pentatricopeptide repeat-containing protein (AHRD V1 ***- D7KGE6_ARALY);	002885 Pentatricopeptide repeat				4519							4519	evidence_code:10F0H1E1IEG
Solyc03g114710.2.1	Pattern	4	0.999987	Solyc03g114710.2.1	SL2.50ch03	58661374-58663109	SL2.50ch03:58661374..58663109-	Glucosyltransferase (AHRD V1 **** B5MGN9_PHYAM);	002213 UDP-glucuronosyl/UDP-glucosyltransferase				80044							80044
Solyc03g115370.2.1	Pattern	4	0.999209	Solyc03g115370.2.1	SL2.50ch03	59148331-59155113	SL2.50ch03:59148331..59155113+	Diacylglycerol kinase 1 (AHRD V1 **** A8QM12_MAIZE);	000756 Diacylglycerol kinase accessory region				4143							4143
Solyc03g115990.1.1	Pattern	4	1	Solyc03g115990.1.1	SL2.50ch03	59594180-59595418	SL2.50ch03:59594180..59595418+	Malate dehydrogenase (AHRD V1 **** O48906_MEDSA);	010097 Malate dehydrogenase, NAD-dependent, eukaryotes and gamma proteobacteria				30060							30060	evidence_code:10F1H1E1IEG
Solyc03g116540.1.1	Pattern	4	0.999911	Solyc03g116540.1.1	SL2.50ch03	59971465-59972958	SL2.50ch03:59971465..59972958+	Pentatricopeptide repeat-containing protein (AHRD V1 ***- D7KJJ1_ARALY);	002885 Pentatricopeptide repeat												evidence_code:10F0H1E0IEG
Solyc03g116850.2.1	Pattern	4	0.999981	Solyc03g116850.2.1	SL2.50ch03	60162079-60167174	SL2.50ch03:60162079..60167174-	Cyclic nucleotide gated channel (AHRD V1 **** A9CRE4_MALDO);	000595 Cyclic nucleotide-binding				30551							30551
Solyc03g117310.1.1	Pattern	4	0.999989	Solyc03g117310.1.1	SL2.50ch03	60531877-60532509	SL2.50ch03:60531877..60532509-	Jp18 (AHRD V1 ***- Q8H6R4_PONTR);	010993 Sterile alpha motif homology												evidence_code:10F0H1E0IEG
Solyc03g117580.2.1	Pattern	4	1	Solyc03g117580.2.1	SL2.50ch03	60752071-60755357	SL2.50ch03:60752071..60755357+	Os08g0272000 protein (Fragment) (AHRD V1 ***- Q0J6S6_ORYSJ)
Solyc03g117890.2.1	Pattern	4	1	Solyc03g117890.2.1	SL2.50ch03	60949790-60953035	SL2.50ch03:60949790..60953035-	Unknown protein DS12 from 2D-PAGE of leaf, chloroplastic (AHRD V1 **-- UP12_ORYSJ)
Solyc03g117940.2.1	Pattern	4	1	Solyc03g117940.2.1	SL2.50ch03	60972959-60976823	SL2.50ch03:60972959..60976823+	U2 small nuclear ribonucleoprotein A&apos (AHRD V1 ***- Q1HPT8_BOMMO)					0005515,	3729						0005515,3729
Solyc03g118110.2.1	Pattern	4	1	Solyc03g118110.2.1	SL2.50ch03	61127336-61132194	SL2.50ch03:61127336..61132194+	Succinate dehydrogenase assembly factor 2, mitochondrial (AHRD V1 *--- SDHF2_CAEBR);	005631 Protein of unknown function DUF339
Solyc03g118480.2.1	Pattern	4	0.999409	Solyc03g118480.2.1	SL2.50ch03	61389287-61391627	SL2.50ch03:61389287..61391627+	Cell division cycle associated 7 (AHRD V1 *-*- A2AR40_MOUSE);	018866 Cell division cycle-associated protein
Solyc03g118760.2.1	Pattern	4	0.999999	Solyc03g118760.2.1	SL2.50ch03	61639783-61641544	SL2.50ch03:61639783..61641544-	Tubulin beta chain (AHRD V1 ***- B9HNJ2_POPTR);	002453 Beta tubulin				5200							5200
Solyc03g118950.1.1	Pattern	4	0.997919	Solyc03g118950.1.1	SL2.50ch03	61759053-61760339	SL2.50ch03:61759053..61760339+	DsRNA-binding protein 3 (AHRD V1 ***- D7LRB5_ARALY);	001159 Double-stranded RNA binding				5622							5622	evidence_code:10F0H0E0IEG
Solyc03g120090.1.1	Pattern	4	0.999235	Solyc03g120090.1.1	SL2.50ch03	62641034-62641951	SL2.50ch03:62641034..62641951+	Pyridoxal biosynthesis lyase pdxS (AHRD V1 ***- Q2RMJ0_MOOTA);	001852 Vitamin B6 biosynthesis protein				0046982,	42803						0046982,42803	evidence_code:10F1H1E1IEG
Solyc03g121100.2.1	Pattern	4	0.999897	Solyc03g121100.2.1	SL2.50ch03	63376129-63377332	SL2.50ch03:63376129..63377332-	Acid phosphatase (AHRD V1 **-- O49855_SOYBN);	010028 Acid phosphatase, plant				3993							3993
Solyc03g121280.2.1	Pattern	4	0.99915	Solyc03g121280.2.1	SL2.50ch03	63487613-63490561	SL2.50ch03:63487613..63490561-	Os03g0731050 protein (Fragment) (AHRD V1 ***- C7IZG5_ORYSJ);	004949 Protein of unknown function DUF266, plant
Solyc03g121660.2.1	Pattern	4	0.999184	Solyc03g121660.2.1	SL2.50ch03	63812805-63815522	SL2.50ch03:63812805..63815522-	Zinc finger protein (AHRD V1 *-*- Q9LVQ7_ARATH);	007087 Zinc finger, C2H2-type				3700							3700
Solyc04g005660.2.1	Pattern	4	1	Solyc04g005660.2.1	SL2.50ch04	428856-430139	SL2.50ch04:428856..430139-	Transcription factor style2.1 (AHRD V1 **** B6CG45_SOLPN);	001092 Basic helix-loop-helix dimerisation region bHLH				3700							3700
Solyc04g007700.2.1	Pattern	4	0.999747	Solyc04g007700.2.1	SL2.50ch04	1387414-1388716	SL2.50ch04:1387414..1388716+	Unknown Protein (AHRD V1)
Solyc04g007980.2.1	Pattern	4	1	Solyc04g007980.2.1	SL2.50ch04	1636283-1640787	SL2.50ch04:1636283..1640787+	1-aminocyclopropane-1-carboxylate oxidase (AHRD V1 **-* B6SUN2_MAIZE);	005123 Oxoglutarate and iron-dependent oxygenase				9815							9815
Solyc04g008670.1.1	Pattern	4	1	Solyc04g008670.1.1	SL2.50ch04	2314687-2317056	SL2.50ch04:2314687..2317056+	Gibberellin 2-beta-dioxygenase 7 (AHRD V1 **** B6SZM8_MAIZE);	005123 Oxoglutarate and iron-dependent oxygenase				45543							45543	evidence_code:10F0H1E0IEG
Solyc04g009110.1.1	Pattern	4	0.999999	Solyc04g009110.1.1	SL2.50ch04	2637079-2639610	SL2.50ch04:2637079..2639610+	Cc-nbs-lrr, resistance protein					0005515,	166						0005515,166	evidence_code:10F0H1E0IEG
Solyc04g009620.2.1	Pattern	4	0.994237	Solyc04g009620.2.1	SL2.50ch04	2998013-3006166	SL2.50ch04:2998013..3006166-	Chorismate synthase (AHRD V1 **** A5APN1_VITVI);	000453 Chorismate synthase				0004107,	42602						0004107,42602
Solyc04g011420.2.1	Pattern	4	1	Solyc04g011420.2.1	SL2.50ch04	3881797-3883525	SL2.50ch04:3881797..3883525-	UPF0497 membrane protein 2 (AHRD V1 ***- U4972_POPTR);	006459 Uncharacterised protein family UPF0497, trans-membrane plant subgroup
Solyc04g011430.2.1	Pattern	4	0.999999	Solyc04g011430.2.1	SL2.50ch04	3885139-3888726	SL2.50ch04:3885139..3888726-	Ubiquitin-conjugating enzyme 13 E2 (AHRD V1 **** D8QMV8_SELML);	000608 Ubiquitin-conjugating enzyme, E2				4842							4842
Solyc04g014370.2.1	Pattern	4	0.999905	Solyc04g014370.2.1	SL2.50ch04	4624987-4631132	SL2.50ch04:4624987..4631132-	Tyrosine phosphatase-like (AHRD V1 ***- Q5ZEI6_ORYSJ);	007482 Protein-tyrosine phosphatase-like, PTPLA				5515							5515
Solyc04g015200.2.1	Pattern	4	1	Solyc04g015200.2.1	SL2.50ch04	5380570-5383618	SL2.50ch04:5380570..5383618-	6-phosphofructokinase 2 (AHRD V1 ***- B6TE72_MAIZE);	012004 Pyrophosphate-dependent phosphofructokinase TP0108				0006096,	5945						0006096,5945
Solyc04g016070.2.1	Pattern	4	1	Solyc04g016070.2.1	SL2.50ch04	6740957-6743095	SL2.50ch04:6740957..6743095-	MADS-box protein 9 (AHRD V1 ***- Q1ZZ80_PETHY);	002487 Transcription factor, K-box				5634							5634
Solyc04g018140.1.1	Pattern	4	0.999814	Solyc04g018140.1.1	SL2.50ch04	9636691-9636912	SL2.50ch04:9636691..9636912-	Unknown Protein (AHRD V1)													evidence_code:10F0H0E0IEG
Solyc04g028570.1.1	Pattern	4	0.995723	Solyc04g028570.1.1	SL2.50ch04	28619609-28630011	SL2.50ch04:28619609..28630011-	Lysine-specific demethylase 4D (AHRD V1 *--- KDM4D_MOUSE);	013129 Transcription factor jumonji												evidence_code:10F0H1E0IEG
Solyc04g047780.1.1	Pattern	4	0.999864	Solyc04g047780.1.1	SL2.50ch04	36818681-36823757	SL2.50ch04:36818681..36823757+	DNA glycosylase (Fragment) (AHRD V1 *--- B9MTP0_POPTR)													evidence_code:10F0H1E0IEG
Solyc04g049560.1.1	Pattern	4	1	Solyc04g049560.1.1	SL2.50ch04	41672174-41677096	SL2.50ch04:41672174..41677096+	Ulp1 protease family C-terminal catalytic domain containing protein (AHRD V1 *-*- Q60D46_SOLDE);	015410 Region of unknown function DUF1985				6508							6508	evidence_code:10F0H0E0IEG
Solyc04g049580.2.1	Pattern	4	0.999742	Solyc04g049580.2.1	SL2.50ch04	41700488-41722582	SL2.50ch04:41700488..41722582+	Similarity the ORF shows strong similarity to EST 5419 - Aspergillus oryzae (AHRD V1 ***- A2Q8A7_ASPNC)
Solyc04g051710.1.1	Pattern	4	1	Solyc04g051710.1.1	SL2.50ch04	50180662-50181042	SL2.50ch04:50180662..50181042+	Unknown Protein (AHRD V1)													evidence_code:10F0H1E1IEG
Solyc04g054440.1.1	Pattern	4	0.999196	Solyc04g054440.1.1	SL2.50ch04	51679129-51681200	SL2.50ch04:51679129..51681200+	DNA repair protein (AHRD V1 **-- Q2ULH2_ASPOR);	000330 SNF2-related				5524							5524	evidence_code:10F0H1E0IEG
Solyc04g055200.2.1	Pattern	4	0.999854	Solyc04g055200.2.1	SL2.50ch04	52971208-52976884	SL2.50ch04:52971208..52976884-	Asparagine synthase (Glutamine-hydrolyzing) (AHRD V1 **** D3RMB0_KLEVT);	001962 Asparagine synthase				0004066,	42803						0004066,42803
Solyc04g056260.1.1	Pattern	4	0.99958	Solyc04g056260.1.1	SL2.50ch04	53064095-53069836	SL2.50ch04:53064095..53069836+	Mitochondrial carrier protein expressed (AHRD V1 ***- Q10QM8_ORYSJ);	002067 Mitochondrial carrier protein				30233							30233	evidence_code:10F0H1E0IEG
Solyc04g056390.2.1	Pattern	4	1	Solyc04g056390.2.1	SL2.50ch04	53311908-53315677	SL2.50ch04:53311908..53315677-	Isopentenyl-diphosphate delta-isomerase (AHRD V1 **** Q84RZ8_9GENT);	011876 Isopentenyl-diphosphate delta-isomerase, type 1				0004452,	42802						0004452,42802
Solyc04g063380.2.1	Pattern	4	0.995132	Solyc04g063380.2.1	SL2.50ch04	54633946-54637333	SL2.50ch04:54633946..54637333+	F-box/LRR-repeat protein 2 (AHRD V1 ***- B6TAC3_MAIZE);	006553 Leucine-rich repeat, cysteine-containing subtype				0005515,	4842						0005515,4842
Solyc04g071260.2.1	Pattern	4	1	Solyc04g071260.2.1	SL2.50ch04	55789259-55790792	SL2.50ch04:55789259..55790792-	Actin (AHRD V1 ***- Q5XPX5_SACOF);	004000 Actin/actin-like				5200							5200
Solyc04g071790.1.1	Pattern	4	1	Solyc04g071790.1.1	SL2.50ch04	56375791-56377405	SL2.50ch04:56375791..56377405+	Cytochrome P450					19825							19825	evidence_code:10F0H1E0IEG
Solyc04g071990.2.1	Pattern	4	0.999999	Solyc04g071990.2.1	SL2.50ch04	56606549-56648468	SL2.50ch04:56606549..56648468-	Tomato GIGANTEA 1					5515							5515
Solyc04g072160.2.1	Pattern	4	0.999153	Solyc04g072160.2.1	SL2.50ch04	56774062-56776799	SL2.50ch04:56774062..56776799-	Prostaglandin E synthase 3 (AHRD V1 **-- B4FLE3_MAIZE);	017447 CS
Solyc04g074040.2.1	Pattern	4	0.999998	Solyc04g074040.2.1	SL2.50ch04	57655664-57660174	SL2.50ch04:57655664..57660174+	RNA-binding protein (AHRD V1 *--* O96461_SCHJA);	012677 Nucleotide-binding, alpha-beta plait				8266							8266
Solyc04g074270.2.1	Pattern	4	1	Solyc04g074270.2.1	SL2.50ch04	57863338-57865996	SL2.50ch04:57863338..57865996+	Phosphatase 1 regulatory subunit 7 (AHRD V1 *--- C1C4C3_RANCA);	001611 Leucine-rich repeat				5515							5515
Solyc04g074380.2.1	Pattern	4	1	Solyc04g074380.2.1	SL2.50ch04	57953589-57955266	SL2.50ch04:57953589..57955266-	UDP-glucuronosyltransferase (AHRD V1 **-* Q5UB81_ARATH);	002213 UDP-glucuronosyl/UDP-glucosyltransferase				15020							15020
Solyc04g076340.2.1	Pattern	4	0.999831	Solyc04g076340.2.1	SL2.50ch04	58850229-58852842	SL2.50ch04:58850229..58852842+	Unknown Protein (AHRD V1)
Solyc04g077120.2.1	Pattern	4	1	Solyc04g077120.2.1	SL2.50ch04	59664715-59670763	SL2.50ch04:59664715..59670763+	Inositol-tetrakisphosphate 1-kinase 3 (AHRD V1 **** B6TDJ5_MAIZE);	017427 Inositol-tetrakisphosphate 1-kinase				4428							4428
Solyc04g077360.2.1	Pattern	4	0.999134	Solyc04g077360.2.1	SL2.50ch04	59879181-59882240	SL2.50ch04:59879181..59882240+	Serine/threonine-protein kinase receptor (AHRD V1 **** B6U2B7_MAIZE);	002290 Serine/threonine protein kinase				0019199,	4674						0019199,4674
Solyc04g078490.1.1	Pattern	4	1	Solyc04g078490.1.1	SL2.50ch04	60818556-60820160	SL2.50ch04:60818556..60820160+	F-box/LRR-repeat protein 2 (AHRD V1 *-*- B4G0B1_MAIZE);	001810 Cyclin-like F-box												evidence_code:10F1H1E1IEG
Solyc04g078860.2.1	Pattern	4	0.998696	Solyc04g078860.2.1	SL2.50ch04	61113344-61120190	SL2.50ch04:61113344..61120190+	Glutamate-gated kainate-type ion channel receptor subunit GluR5 (AHRD V1 **** B9MVR4_POPTR);	015683 Glutamate receptor-related				5217							5217
Solyc04g081970.2.1	Pattern	4	1	Solyc04g081970.2.1	SL2.50ch04	63392195-63394296	SL2.50ch04:63392195..63394296-	Thioredoxin (AHRD V1 ***- D8U146_VOLCA);	013766 Thioredoxin domain				5515							5515
Solyc04g082060.2.1	Pattern	4	0.996973	Solyc04g082060.2.1	SL2.50ch04	63449640-63452168	SL2.50ch04:63449640..63452168-	F-box family protein (AHRD V1 ***- B9H1M6_POPTR);	005174 Protein of unknown function DUF295
Solyc04g082380.2.1	Pattern	4	0.999932	Solyc04g082380.2.1	SL2.50ch04	63655461-63657278	SL2.50ch04:63655461..63657278+	Unknown Protein (AHRD V1)
Solyc04g082750.2.1	Pattern	4	0.999914	Solyc04g082750.2.1	SL2.50ch04	63907580-63910780	SL2.50ch04:63907580..63910780+	3-beta hydroxysteroid dehydrogenase/isomerase family protein (AHRD V1 **** D7LGC3_ARALY);	002225 3-beta hydroxysteroid dehydrogenase/isomerase				252							252
Solyc05g005610.2.1	Pattern	4	0.99988	Solyc05g005610.2.1	SL2.50ch05	431509-433313	SL2.50ch05:431509..433313+	SAM domain and HD domain-containing protein 1 (AHRD V1 ***- SAMH1_BOVIN)
Solyc05g007760.1.1	Pattern	4	0.999842	Solyc05g007760.1.1	SL2.50ch05	2222466-2224064	SL2.50ch05:2222466..2224064+	SET domain protein (AHRD V1 ***- B9HI95_POPTR);	011990 Tetratricopeptide-like helical				5488							5488	evidence_code:10F0H1E0IEG
Solyc05g008530.2.1	Pattern	4	1	Solyc05g008530.2.1	SL2.50ch05	2858442-2863385	SL2.50ch05:2858442..2863385-	Sec-independent protein translocase TatC (AHRD V1 ***- Q3MG73_ANAVT);	019822 Twin arginine-targeting protein translocase, TatC				8565							8565
Solyc05g009740.1.1	Pattern	4	0.999724	Solyc05g009740.1.1	SL2.50ch05	3947234-3949477	SL2.50ch05:3947234..3949477-	Nbs-lrr, resistance protein					0006952,	6915						0006952,6915	evidence_code:10F0H1E0IEG
Solyc05g010110.1.1	Pattern	4	1	Solyc05g010110.1.1	SL2.50ch05	4285056-4286999	SL2.50ch05:4285056..4286999-	Unknown Protein (AHRD V1)													evidence_code:10F0H0E1IEG
Solyc05g011880.1.1	Pattern	4	1	Solyc05g011880.1.1	SL2.50ch05	5095697-5098360	SL2.50ch05:5095697..5098360+	Pyrimidine 5&apos-nucleotidase (AHRD V1 **** D3P8R6_DEFDS);	010237 Pyrimidine 5-nucleotidase				0047405,	8252						0047405,8252	evidence_code:10F0H1E0IEG
Solyc05g012590.2.1	Pattern	4	0.999999	Solyc05g012590.2.1	SL2.50ch05	5805482-5808679	SL2.50ch05:5805482..5808679+	Ankyrin repeat and KH domain-containing protein 1 (AHRD V1 **-- ANKH1_HUMAN);	002110 Ankyrin				8134							8134
Solyc05g012870.1.1	Pattern	4	0.99941	Solyc05g012870.1.1	SL2.50ch05	6018682-6019749	SL2.50ch05:6018682..6019749+	Genomic DNA chromosome 5 P1 clone MFB13 (AHRD V1 ***- Q9FLJ9_ARATH)													evidence_code:10F0H1E0IEG
Solyc05g013180.2.1	Pattern	4	1	Solyc05g013180.2.1	SL2.50ch05	6257648-6262472	SL2.50ch05:6257648..6262472-	Xenotropic and polytropic retrovirus receptor (AHRD V1 **-* B2GU54_XENTR);	004342 EXS, C-terminal				4930							4930
Solyc05g013240.2.1	Pattern	4	1	Solyc05g013240.2.1	SL2.50ch05	6329770-6331897	SL2.50ch05:6329770..6331897+	Unknown Protein (AHRD V1)
Solyc05g013520.1.1	Pattern	4	0.995815	Solyc05g013520.1.1	SL2.50ch05	6750996-6751218	SL2.50ch05:6750996..6751218-	Unknown Protein (AHRD V1)													evidence_code:10F0H0E0IEG
Solyc05g013630.1.1	Pattern	4	0.999991	Solyc05g013630.1.1	SL2.50ch05	6934325-6934771	SL2.50ch05:6934325..6934771+	Unknown protein (Fragment) (AHRD V1 ***- Q43520_SOLLC)													evidence_code:10F1H0E1IEG
Solyc05g013810.2.1	Pattern	4	0.999999	Solyc05g013810.2.1	SL2.50ch05	7120501-7123975	SL2.50ch05:7120501..7123975+	Glycosyl hydrolase family 5 protein/cellulase (AHRD V1 **-- A8NVS8_COPC7);	001547 Glycoside hydrolase, family 5				5975							5975
Solyc05g013940.2.1	Pattern	4	0.999534	Solyc05g013940.2.1	SL2.50ch05	7411274-7417285	SL2.50ch05:7411274..7417285-	Actin-like protein 3 (AHRD V1 **** B6SSZ5_MAIZE);	015623 Actin-related protein 3				0005524,	51015						0005524,51015
Solyc05g015390.2.1	Pattern	4	1	Solyc05g015390.2.1	SL2.50ch05	10448358-10450024	SL2.50ch05:10448358..10450024+	REF-like stress related protein 1 (AHRD V1 *--- Q6XNP4_HEVBR);	008802 Rubber elongation factor
Solyc05g015890.2.1	Pattern	4	1	Solyc05g015890.2.1	SL2.50ch05	12668873-12669963	SL2.50ch05:12668873..12669963-	Genomic DNA chromosome 5 TAC clone K24M7 (AHRD V1 **-- Q9FHB8_ARATH)
Solyc05g017940.2.1	Pattern	4	0.999987	Solyc05g017940.2.1	SL2.50ch05	19265572-19268548	SL2.50ch05:19265572..19268548+	Integral membrane protein DUF6 containing protein expressed (AHRD V1 *-*- Q10E65_ORYSJ);	000620 Protein of unknown function DUF6, transmembrane				16020							16020
Solyc05g024010.2.1	Pattern	4	1	Solyc05g024010.2.1	SL2.50ch05	30237066-30240376	SL2.50ch05:30237066..30240376+	CONSTANS-like zinc finger protein (AHRD V1 *--- D0EP04_SOYBN);	010402 CCT domain				5622							5622
Solyc05g025750.2.1	Pattern	4	0.9998	Solyc05g025750.2.1	SL2.50ch05	36270211-36274517	SL2.50ch05:36270211..36274517-	SH3 domain-containing protein (AHRD V1 ***- D7LA99_ARALY)
Solyc05g025780.2.1	Pattern	4	1	Solyc05g025780.2.1	SL2.50ch05	36714988-36717350	SL2.50ch05:36714988..36717350+	Receptor like kinase, RLK					4674							4674
Solyc05g026230.1.1	Pattern	4	0.997938	Solyc05g026230.1.1	SL2.50ch05	40164820-40168344	SL2.50ch05:40164820..40168344-	cDNA clone J013074B07 full insert sequence (AHRD V1 *--- B7ECA1_ORYSJ);	004332 Transposase, MuDR, plant				8270							8270	evidence_code:10F0H0E0IEG
Solyc05g026380.1.1	Pattern	4	0.999629	Solyc05g026380.1.1	SL2.50ch05	41061587-41092289	SL2.50ch05:41061587..41092289-	Glutathione-regulated potassium-efflux system protein (AHRD V1 *-** Q46BZ7_METBF);	006153 Cation/H+ exchanger				0015503,	15386						0015503,15386	evidence_code:10F0H1E0IEG
Solyc05g032690.2.1	Pattern	4	0.9938	Solyc05g032690.2.1	SL2.50ch05	43449572-43451461	SL2.50ch05:43449572..43451461-	3-hydroxyisobutyryl-CoA hydrolase (AHRD V1 ***- C1GV81_PARBA);	001753 Crotonase, core				8152							8152
Solyc05g046310.2.1	Pattern	4	1	Solyc05g046310.2.1	SL2.50ch05	57671075-57673686	SL2.50ch05:57671075..57673686-	Genomic DNA chromosome 5 P1 clone MVP2 (AHRD V1 ***- O65233_ARATH)
Solyc05g047680.2.1	Pattern	4	0.999998	Solyc05g047680.2.1	SL2.50ch05	58310495-58312397	SL2.50ch05:58310495..58312397+	Cytochrome P450					19825							19825
Solyc05g050910.2.1	Pattern	4	1	Solyc05g050910.2.1	SL2.50ch05	60276994-60279958	SL2.50ch05:60276994..60279958-	Flavin-monooxygenase (AHRD V1 **** C5H9Q5_BRARP);	000960 Flavin-containing monooxygenase FMO				4499							4499
Solyc05g052480.2.1	Pattern	4	0.999998	Solyc05g052480.2.1	SL2.50ch05	61836481-61844845	SL2.50ch05:61836481..61844845+	Multiple inositol polyphosphate phosphatase (AHRD V1 ***- Q54ND5_DICDI);	016274 Histidine acid phosphatase, eukaryotic				3993							3993
Solyc05g055780.2.1	Pattern	4	0.999908	Solyc05g055780.2.1	SL2.50ch05	64430011-64433675	SL2.50ch05:64430011..64433675-	Protein recA (AHRD V1 ***- D1KB24_9GAMM);	013765 RecA				3677							3677
Solyc06g005660.1.1	Pattern	4	0.996872	Solyc06g005660.1.1	SL2.50ch06	724698-728116	SL2.50ch06:724698..728116-	Unknown Protein (AHRD V1)													evidence_code:10F0H0E0IEG
Solyc06g006010.1.1	Pattern	4	0.990668	Solyc06g006010.1.1	SL2.50ch06	1012540-1015805	SL2.50ch06:1012540..1015805+	Receptor like kinase, RLK					0005515,	19199						0005515,19199	evidence_code:10F0H1E0IEG
Solyc06g006100.2.1	Pattern	4	0.999999	Solyc06g006100.2.1	SL2.50ch06	1130983-1138234	SL2.50ch06:1130983..1138234+	Anthranilate synthase component I family protein expressed (AHRD V1 **** Q10B97_ORYSJ);	005256 Anthranilate synthase component I				0046820,	4049						0046820,4049
Solyc06g007610.2.1	Pattern	4	0.995418	Solyc06g007610.2.1	SL2.50ch06	1605025-1606614	SL2.50ch06:1605025..1606614-	Early tobacco anther 1 (AHRD V1 ***- Q84XA0_TOBAC)					3824							3824
Solyc06g007750.1.1	Pattern	4	1	Solyc06g007750.1.1	SL2.50ch06	1714021-1714673	SL2.50ch06:1714021..1714673-	Unknown Protein (AHRD V1)													evidence_code:10F0H0E0IEG
Solyc06g009670.2.1	Pattern	4	0.996332	Solyc06g009670.2.1	SL2.50ch06	3613117-3615972	SL2.50ch06:3613117..3615972-	DNAJ heat shock N-terminal domain-containing protein (AHRD V1 ***- D7M452_ARALY);	011990 Tetratricopeptide-like helical				0005488,	31072						0005488,31072
Solyc06g010210.2.1	Pattern	4	0.993163	Solyc06g010210.2.1	SL2.50ch06	5404862-5406467	SL2.50ch06:5404862..5406467-	Chromodomain helicase DNA binding protein (AHRD V1 *-*- Q17C31_AEDAE)
Solyc06g024290.1.1	Pattern	4	0.990837	Solyc06g024290.1.1	SL2.50ch06	14760307-14760642	SL2.50ch06:14760307..14760642-	Unknown Protein (AHRD V1)													evidence_code:10F0H0E0IEG
Solyc06g035450.2.1	Pattern	4	1	Solyc06g035450.2.1	SL2.50ch06	21040469-21044581	SL2.50ch06:21040469..21044581+	ATP-dependent RNA helicase (AHRD V1 **** Q6L724_HORVU);	011545 DNA/RNA helicase, DEAD/DEAH box type, N-terminal				4004							4004
Solyc06g035760.2.1	Pattern	4	1	Solyc06g035760.2.1	SL2.50ch06	21596705-21598492	SL2.50ch06:21596705..21598492+	Cytochrome P450					19825							19825
Solyc06g048630.2.1	Pattern	4	0.998628	Solyc06g048630.2.1	SL2.50ch06	27901278-27907435	SL2.50ch06:27901278..27907435-	BZIP transcription factor family protein (AHRD V1 ***- D7LF63_ARALY);	011616 bZIP transcription factor, bZIP-1				3677							3677
Solyc06g048840.2.1	Pattern	4	0.999755	Solyc06g048840.2.1	SL2.50ch06	28315979-28316547	SL2.50ch06:28315979..28316547-	Late embryogenesis abundant protein (AHRD V1 ***- A4VBF1_9FABA);	000389 Small hydrophilic plant seed protein
Solyc06g048970.2.1	Pattern	4	1	Solyc06g048970.2.1	SL2.50ch06	28609817-28613929	SL2.50ch06:28609817..28613929-	At2g40630/T2P4.2 (AHRD V1 *-*- Q94EI6_ARATH)
Solyc06g050520.1.1	Pattern	4	1	Solyc06g050520.1.1	SL2.50ch06	29703325-29704227	SL2.50ch06:29703325..29704227-	Ethylene-responsive transcription factor 1 (AHRD V1 *-*- ERF1_ORYSJ);	001471 Pathogenesis-related transcriptional factor and ERF, DNA-binding				3677							3677	evidence_code:10F1H1E1IEG
Solyc06g053310.2.1	Pattern	4	1	Solyc06g053310.2.1	SL2.50ch06	32541547-32550340	SL2.50ch06:32541547..32550340+	Hydroxyacylglutathione hydrolase 2 (AHRD V1 **** B6T9Z9_MAIZE);	017782 Hydroxyacylglutathione hydrolase				4416							4416
Solyc06g060170.2.1	Pattern	4	0.993328	Solyc06g060170.2.1	SL2.50ch06	34519332-34525209	SL2.50ch06:34519332..34525209-	Glycoside hydrolase family 28 protein/polygalacturonase family protein (AHRD V1 **-- Q1PF10_ARATH);	012334 Pectin lyase fold				5975							5975
Solyc06g060500.1.1	Pattern	4	1	Solyc06g060500.1.1	SL2.50ch06	34915664-34916326	SL2.50ch06:34915664..34916326-	AT-hook DNA-binding protein (Fragment) (AHRD V1 **-* A1DR81_CATRO);	014476 Predicted AT-hook DNA-binding				3680							3680	evidence_code:10F0H1E0IEG
Solyc06g060610.2.1	Pattern	4	1	Solyc06g060610.2.1	SL2.50ch06	34997917-35003219	SL2.50ch06:34997917..35003219-	Flavin-containing monooxygenase family protein (AHRD V1 **** D7KUN8_ARALY);	000960 Flavin-containing monooxygenase FMO				4499							4499
Solyc06g062800.2.1	Pattern	4	0.999776	Solyc06g062800.2.1	SL2.50ch06	36013159-36016199	SL2.50ch06:36013159..36016199-	ATP-dependent RNA helicase eIF4A (AHRD V1 ***- A8PG49_COPC7);	011545 DNA/RNA helicase, DEAD/DEAH box type, N-terminal				0008026,	5524						0008026,5524
Solyc06g065040.2.1	Pattern	4	1	Solyc06g065040.2.1	SL2.50ch06	36946016-36950721	SL2.50ch06:36946016..36950721+	BHLH transcription factor (AHRD V1 *-** B6TXR4_MAIZE);	011598 Helix-loop-helix DNA-binding				3700							3700
Solyc06g066190.2.1	Pattern	4	1	Solyc06g066190.2.1	SL2.50ch06	37887616-37893878	SL2.50ch06:37887616..37893878+	50S ribosomal protein L35 (Fragment) (AHRD V1 *--- D7SYN6_VITVI);	001706 Ribosomal protein L35				5840							5840
Solyc06g066290.2.1	Pattern	4	0.999917	Solyc06g066290.2.1	SL2.50ch06	37976760-37977729	SL2.50ch06:37976760..37977729+	At1g31940/F5M6.6 (AHRD V1 ***- Q8VYV3_ARATH)
Solyc06g066600.2.1	Pattern	4	1	Solyc06g066600.2.1	SL2.50ch06	38231924-38238976	SL2.50ch06:38231924..38238976-	Solute carrier family 2, facilitated glucose transporter member 3 (AHRD V1 **** GTR3_CANFA);	003663 Sugar/inositol transporter				15578							15578
Solyc06g067920.2.1	Pattern	4	0.999998	Solyc06g067920.2.1	SL2.50ch06	38487804-38494200	SL2.50ch06:38487804..38494200-	Cytochrome c1 (AHRD V1 **** Q9FKS5_ARATH);	002326 Cytochrome c1				45153							45153
Solyc06g068330.1.1	Pattern	4	0.99997	Solyc06g068330.1.1	SL2.50ch06	38720882-38721475	SL2.50ch06:38720882..38721475-	Serine-rich protein (AHRD V1 *-*- Q8L8M8_ARATH)													evidence_code:10F0H1E1IEG
Solyc06g068730.1.1	Pattern	4	0.998746	Solyc06g068730.1.1	SL2.50ch06	38994782-38997601	SL2.50ch06:38994782..38997601-	MtN19-like protein (AHRD V1 ***- Q64EX4_PEA);	011692 Stress up-regulated Nod 19												evidence_code:10F0H1E0IEG
Solyc06g069340.1.1	Pattern	4	0.999902	Solyc06g069340.1.1	SL2.50ch06	39479244-39479717	SL2.50ch06:39479244..39479717+	Genomic DNA chromosome 5 P1 clone MKD10 (AHRD V1 --*- Q9FKQ9_ARATH)													evidence_code:10F0H0E0IEG
Solyc06g069580.2.1	Pattern	4	0.999976	Solyc06g069580.2.1	SL2.50ch06	39722232-39727584	SL2.50ch06:39722232..39727584-	Heparanase-like protein 2 (AHRD V1 **** B6U6D3_MAIZE);	005199 Glycoside hydrolase family 79, N-terminal				0030305,	4566						0030305,4566
Solyc06g071740.1.1	Pattern	4	1	Solyc06g071740.1.1	SL2.50ch06	40578329-40578661	SL2.50ch06:40578329..40578661-	Unknown Protein (AHRD V1)													evidence_code:10F1H0E1IEG
Solyc06g071750.2.1	Pattern	4	0.99998	Solyc06g071750.2.1	SL2.50ch06	40585640-40586725	SL2.50ch06:40585640..40586725+	Octicosapeptide/Phox/Bem1p domain-containing protein (AHRD V1 **-- D7LRK8_ARALY);	000270 Octicosapeptide/Phox/Bem1p
Solyc06g072430.1.1	Pattern	4	0.999979	Solyc06g072430.1.1	SL2.50ch06	41073324-41074445	SL2.50ch06:41073324..41074445+	Bcl-2-associated athanogene-like protein (AHRD V1 *-*- D1MIX4_VITVI);	003103 Apoptosis regulator Bcl-2 protein, BAG				6915							6915	evidence_code:10F0H0E1IEG
Solyc06g072970.2.1	Pattern	4	0.997927	Solyc06g072970.2.1	SL2.50ch06	41362400-41365291	SL2.50ch06:41362400..41365291-	Zinc finger with UFM1-specific peptidase domain (Fragment) (AHRD V1 *-*- D8KW51_ZONAL);	012462 Peptidase C78, ubiquitin fold modifier-specific peptidase 1 and 2
Solyc06g073970.1.1	Pattern	4	0.999616	Solyc06g073970.1.1	SL2.50ch06	42111866-42112939	SL2.50ch06:42111866..42112939-	AT5G22070 protein (Fragment) (AHRD V1 ***- B9DHZ2_ARATH);	004949 Protein of unknown function DUF266, plant				5515							5515	evidence_code:10F0H1E1IEG
Solyc06g074260.2.1	Pattern	4	0.992935	Solyc06g074260.2.1	SL2.50ch06	42295490-42302447	SL2.50ch06:42295490..42302447-	Genomic DNA chromosome 5 P1 clone MWD9 (AHRD V1 *-*- Q9FMQ8_ARATH);	007608 Protein of unknown function DUF584
Solyc06g075630.2.1	Pattern	4	0.999945	Solyc06g075630.2.1	SL2.50ch06	43397564-43399083	SL2.50ch06:43397564..43399083-	Dirigent-like protein (AHRD V1 ***- B6TVE6_MAIZE);	004265 Plant disease resistance response protein
Solyc06g076670.2.1	Pattern	4	0.999997	Solyc06g076670.2.1	SL2.50ch06	44003102-44006569	SL2.50ch06:44003102..44006569+	Nuclear SR-like RNA binding protein (AHRD V1 *--- A8JAT7_CHLRE);	012677 Nucleotide-binding, alpha-beta plait				0003676,	166						0003676,166
Solyc06g076960.1.1	Pattern	4	0.995259	Solyc06g076960.1.1	SL2.50ch06	44219386-44219790	SL2.50ch06:44219386..44219790+	ELF4-like protein (AHRD V1 *-*- C6ZKH9_IPONI);	009741 Protein of unknown function DUF1313												evidence_code:10F1H0E1IEG
Solyc06g082210.1.1	Pattern	4	1	Solyc06g082210.1.1	SL2.50ch06	44417875-44418543	SL2.50ch06:44417875..44418543+	Light-dependent short hypocotyls 1 (AHRD V1 ***- D7M6V0_ARALY);	006936 Protein of unknown function DUF640												evidence_code:10F0H1E1IEG
Solyc06g082890.2.1	Pattern	4	0.99695	Solyc06g082890.2.1	SL2.50ch06	44812779-44819899	SL2.50ch06:44812779..44819899-	S-like RNase (Fragment) (AHRD V1 ***- D8TKF1_VOLCA);	001568 Ribonuclease T2				4521							4521
Solyc06g084240.1.1	Pattern	4	0.999995	Solyc06g084240.1.1	SL2.50ch06	45708352-45713252	SL2.50ch06:45708352..45713252-	Ent-copalyl diphosphate synthase (Fragment) (AHRD V1 *-** B3F2U3_ORYRU);	001906 Terpene synthase-like				0009905,	287						0009905,287	evidence_code:10F1H1E1IEG
Solyc06g084530.2.1	Pattern	4	1	Solyc06g084530.2.1	SL2.50ch06	45903153-45921388	SL2.50ch06:45903153..45921388+	Katanin p60 ATPase-containing subunit A-like 1 (AHRD V1 *--- KATL1_MOUSE);	003959 ATPase, AAA-type, core				0006508,	0005524,	17111					0006508,0005524,17111
Solyc07g005530.2.1	Pattern	4	1	Solyc07g005530.2.1	SL2.50ch07	421123-429027	SL2.50ch07:421123..429027+	Ubiquitin carboxyl-terminal hydrolase (AHRD V1 ***- D7MNY5_ARALY);	001394 Peptidase C19, ubiquitin carboxyl-terminal hydrolase 2				6511							6511
Solyc07g006540.2.1	Pattern	4	0.999136	Solyc07g006540.2.1	SL2.50ch07	1345087-1349250	SL2.50ch07:1345087..1349250-	Chaperone protein ClpB (AHRD V1 *--- C7HTI8_9FIRM)
Solyc07g007220.2.1	Pattern	4	0.999973	Solyc07g007220.2.1	SL2.50ch07	1957198-1960831	SL2.50ch07:1957198..1960831-	Serine/threonine phosphatase family protein (AHRD V1 **** C1E0J1_9CHLO);	015655 Protein phosphatase 2C				4722							4722
Solyc07g007850.2.1	Pattern	4	1	Solyc07g007850.2.1	SL2.50ch07	2516757-2530815	SL2.50ch07:2516757..2530815-	Os02g0208600 protein (Fragment) (AHRD V1 *-*- Q0E2W4_ORYSJ)
Solyc07g016040.1.1	Pattern	4	0.99997	Solyc07g016040.1.1	SL2.50ch07	6204546-6205075	SL2.50ch07:6204546..6205075+	Decarboxylase (AHRD V1 ***- D7G8F2_ECTSI);	015421 Pyridoxal phosphate-dependent transferase, major region, subdomain 1				0003824,	30170						0003824,30170	evidence_code:10F0H0E0IEG
Solyc07g021750.1.1	Pattern	4	1	Solyc07g021750.1.1	SL2.50ch07	21306323-21307303	SL2.50ch07:21306323..21307303-	Cytidine deaminase (AHRD V1 ***- Q9XEX5_ARATH);	006263 Cytidine deaminase, homodimeric				0046087,	0016787,	0008270,	3824				0046087,0016787,0008270,3824	evidence_code:10F0H1E1IEG
Solyc07g021760.1.1	Pattern	4	0.998177	Solyc07g021760.1.1	SL2.50ch07	21310249-21314662	SL2.50ch07:21310249..21314662+	Ulp1 protease family C-terminal catalytic domain containing protein (AHRD V1 *-*- Q60D46_SOLDE);	015410 Region of unknown function DUF1985				6508							6508	evidence_code:10F0H0E0IEG
Solyc07g022770.1.1	Pattern	4	0.999988	Solyc07g022770.1.1	SL2.50ch07	21539117-21551211	SL2.50ch07:21539117..21551211+	Ca-transporting ATPase (AHRD V1 ***- B0D3J7_LACBS);	001757 ATPase, P-type, K/Mg/Cd/Cu/Zn/Na/Ca/Na/H-transporter				16020							16020	evidence_code:10F0H1E1IEG
Solyc07g025190.1.1	Pattern	4	0.997648	Solyc07g025190.1.1	SL2.50ch07	26531325-26533107	SL2.50ch07:26531325..26533107+	Integrase core domain containing protein (AHRD V1 *-*- Q0KIP7_SOLDE);	005162 Retrotransposon gag protein												evidence_code:10F0H0E0IEG
Solyc07g032740.2.1	Pattern	4	1	Solyc07g032740.2.1	SL2.50ch07	40596737-40601885	SL2.50ch07:40596737..40601885-	Aspartate aminotransferase (AHRD V1 **** A9PHH1_POPTR);	000796 Aspartate/other aminotransferase				4069							4069
Solyc07g041510.1.1	Pattern	4	0.997251	Solyc07g041510.1.1	SL2.50ch07	50732373-50744523	SL2.50ch07:50732373..50744523+	SH2 domain binding protein (Fragment) (AHRD V1 *--* D0UMV9_SCUCO);	011990 Tetratricopeptide-like helical				42169							42169	evidence_code:10F0H1E1IEG
Solyc07g042560.2.1	Pattern	4	1	Solyc07g042560.2.1	SL2.50ch07	53340157-53347328	SL2.50ch07:53340157..53347328+	Kinesin-like protein (AHRD V1 ***- Q8LNZ2_ARATH);	001752 Kinesin, motor region				7018							7018
Solyc07g047850.2.1	Pattern	4	0.999999	Solyc07g047850.2.1	SL2.50ch07	56404445-56405833	SL2.50ch07:56404445..56405833-	Chlorophyll a-b binding protein 4, chloroplastic (AHRD V1 **** CB24_SOLLC);	001344 Chlorophyll A-B binding protein				16168							16168
Solyc07g049360.2.1	Pattern	4	0.998172	Solyc07g049360.2.1	SL2.50ch07	56958023-56960587	SL2.50ch07:56958023..56960587-	Small ubiquitin-related modifier 2 (AHRD V1 ***- C3KI25_ANOFI);	000626 Ubiquitin				0008134,	31386						0008134,31386
Solyc07g051930.1.1	Pattern	4	1	Solyc07g051930.1.1	SL2.50ch07	57797942-57799054	SL2.50ch07:57797942..57799054+	Protein serine/threonine kinase (AHRD V1 **** D3BP85_POLPA);	002290 Serine/threonine protein kinase				4691							4691	evidence_code:10F0H1E0IEG
Solyc07g053040.1.1	Pattern	4	0.994546	Solyc07g053040.1.1	SL2.50ch07	58818029-58820449	SL2.50ch07:58818029..58820449-	F-box family protein (AHRD V1 ***- B9I6J7_POPTR);	013596 FBD												evidence_code:10F0H1E0IEG
Solyc07g053140.2.1	Pattern	4	1	Solyc07g053140.2.1	SL2.50ch07	58916635-58917931	SL2.50ch07:58916635..58917931+	CONSTANS-like zinc finger protein (AHRD V1 *-*- D0EP07_SOYBN);	000315 Zinc finger, B-box				5622							5622
Solyc07g054670.2.1	Pattern	4	0.999996	Solyc07g054670.2.1	SL2.50ch07	60243560-60247429	SL2.50ch07:60243560..60247429+	NADH dehydrogenase like protein (AHRD V1 **** O65414_ARATH);	013027 FAD-dependent pyridine nucleotide-disulphide oxidoreductase				8137							8137
Solyc07g054730.1.1	Pattern	4	0.990353	Solyc07g054730.1.1	SL2.50ch07	60279267-60279557	SL2.50ch07:60279267..60279557-	Wound-responsive protein-related (AHRD V1 ***- A8IXM2_BRACM)													evidence_code:10F1H0E1IEG
Solyc07g054950.1.1	Pattern	4	1	Solyc07g054950.1.1	SL2.50ch07	60425391-60427171	SL2.50ch07:60425391..60427171-	Cyclin D2 (AHRD V1 **** Q71FH0_WHEAT);	015451 Cyclin D				4693							4693	evidence_code:10F0H1E0IEG
Solyc07g054980.1.1	Pattern	4	0.99257	Solyc07g054980.1.1	SL2.50ch07	60456645-60460520	SL2.50ch07:60456645..60460520-	Myb-related transcription factor (AHRD V1 *--- B5RHV2_MUSBA);	015495 Myb transcription factor				0003677,	45449						0003677,45449	evidence_code:10F0H1E0IEG
Solyc07g055150.2.1	Pattern	4	0.999936	Solyc07g055150.2.1	SL2.50ch07	60606381-60611714	SL2.50ch07:60606381..60611714-	Cupin RmlC-type (AHRD V1 **-- B6T568_MAIZE);	012864 Protein of unknown function DUF1637				55114							55114
Solyc07g055880.1.1	Pattern	4	0.997555	Solyc07g055880.1.1	SL2.50ch07	61118930-61119145	SL2.50ch07:61118930..61119145-	Unknown Protein (AHRD V1)													evidence_code:10F0H1E0IEG
Solyc07g062310.2.1	Pattern	4	0.999801	Solyc07g062310.2.1	SL2.50ch07	62299974-62304315	SL2.50ch07:62299974..62304315+	Os03g0825600 protein (Fragment) (AHRD V1 ***- Q0DM67_ORYSJ);	006943 Protein of unknown function DUF641, plant
Solyc07g062730.1.1	Pattern	4	0.990488	Solyc07g062730.1.1	SL2.50ch07	62648976-62651117	SL2.50ch07:62648976..62651117+	Chloroplast protein HCF243 (AHRD V1 *-*- Q9LIM5_ARATH)													evidence_code:10F0H1E1IEG
Solyc07g063470.1.1	Pattern	4	0.999988	Solyc07g063470.1.1	SL2.50ch07	63177933-63178139	SL2.50ch07:63177933..63178139+	Unknown Protein (AHRD V1)													evidence_code:10F0H1E0IEG
Solyc07g063760.1.1	Pattern	4	0.990572	Solyc07g063760.1.1	SL2.50ch07	63346187-63346390	SL2.50ch07:63346187..63346390-	Cysteine-rich receptor-like protein kinase (AHRD V1 ***- C6ZRV4_SOYBN);	017442 Serine/threonine protein kinase-related				6468							6468	evidence_code:10F0H1E0IEG
Solyc07g064550.2.1	Pattern	4	0.999999	Solyc07g064550.2.1	SL2.50ch07	63859917-63867058	SL2.50ch07:63859917..63867058+	Genomic DNA chromosome 5 P1 clone MBG8 (AHRD V1 ***- Q9FFT8_ARATH)
Solyc07g064790.2.1	Pattern	4	1	Solyc07g064790.2.1	SL2.50ch07	64005446-64006973	SL2.50ch07:64005446..64006973+	Unknown Protein (AHRD V1)
Solyc07g065120.2.1	Pattern	4	0.99992	Solyc07g065120.2.1	SL2.50ch07	64242568-64249740	SL2.50ch07:64242568..64249740+	Glycerophosphoryl diester phosphodiesterase family protein (AHRD V1 ***- D7MKI0_ARALY);	017946 PLC-like phosphodiesterase, TIM beta/alpha-barrel domain				16301							16301
Solyc07g065590.2.1	Pattern	4	0.999667	Solyc07g065590.2.1	SL2.50ch07	64511859-64515895	SL2.50ch07:64511859..64515895-	Nicotinamide mononucleotide adenylyltransferase 1 (AHRD V1 **** C1BT21_9MAXI);	005248 Probable nicotinate-nucleotide adenylyltransferase				4515							4515
Solyc07g066300.2.1	Pattern	4	0.999815	Solyc07g066300.2.1	SL2.50ch07	64998856-65007477	SL2.50ch07:64998856..65007477+	Aleurone layer morphogenesis protein (AHRD V1 *-*- Q7XZV4_ORYSJ)
Solyc08g005300.1.1	Pattern	4	0.990844	Solyc08g005300.1.1	SL2.50ch08	229428-232250	SL2.50ch08:229428..232250+	Chaperone DnaJ (AHRD V1 *-*- A8URH8_9AQUI);	003095 Heat shock protein DnaJ				0006508,	0006457,	31072					0006508,0006457,31072	evidence_code:10F0H1E0IEG
Solyc08g006590.1.1	Pattern	4	0.999995	Solyc08g006590.1.1	SL2.50ch08	1184285-1187021	SL2.50ch08:1184285..1187021-	Os10g0479800 protein (Fragment) (AHRD V1 *-*- Q0IWY0_ORYSJ);	009769 Protein of unknown function DUF1336												evidence_code:10F0H1E1IEG
Solyc08g006910.2.1	Pattern	4	0.999855	Solyc08g006910.2.1	SL2.50ch08	1487865-1491860	SL2.50ch08:1487865..1491860+	WD-40 repeat family protein (AHRD V1 **-- D7LF16_ARALY);	020472 G-protein beta WD-40 repeat, region
Solyc08g008480.2.1	Pattern	4	1	Solyc08g008480.2.1	SL2.50ch08	2871831-2873624	SL2.50ch08:2871831..2873624-	Myb transcription factor (AHRD V1 *--- A5A383_SOLSC);	015495 Myb transcription factor				0003677,	45449						0003677,45449
Solyc08g008600.2.1	Pattern	4	1	Solyc08g008600.2.1	SL2.50ch08	2998162-3001351	SL2.50ch08:2998162..3001351+	BHLH transcription factor (AHRD V1 *-** Q401N4_9LILI);	011598 Helix-loop-helix DNA-binding				3700							3700
Solyc08g013950.1.1	Pattern	4	0.995676	Solyc08g013950.1.1	SL2.50ch08	3351212-3351397	SL2.50ch08:3351212..3351397-	Unknown Protein (AHRD V1)													evidence_code:10F0H0E0IEG
Solyc08g014450.2.1	Pattern	4	0.999648	Solyc08g014450.2.1	SL2.50ch08	4408477-4415047	SL2.50ch08:4408477..4415047-	Kinase family protein (AHRD V1 ***- D7KBF8_ARALY);	016253 Integrin-linked protein kinase				5515							5515
Solyc08g016070.1.1	Pattern	4	0.999787	Solyc08g016070.1.1	SL2.50ch08	6538324-6552533	SL2.50ch08:6538324..6552533-	Dedicator of cytokinesis 11 (AHRD V1 *-*- A2AF67_MOUSE)													evidence_code:10F0H1E0IEG
Solyc08g016270.1.1	Pattern	4	0.992162	Solyc08g016270.1.1	SL2.50ch08	7042139-7046369	SL2.50ch08:7042139..7046369-	LRR receptor-like serine/threonine-protein kinase, RLP					5515							5515	evidence_code:10F0H1E1IEG
Solyc08g016440.2.1	Pattern	4	0.999998	Solyc08g016440.2.1	SL2.50ch08	7482954-7485344	SL2.50ch08:7482954..7485344+	Unknown Protein (AHRD V1)
Solyc08g016580.1.1	Pattern	4	0.999997	Solyc08g016580.1.1	SL2.50ch08	7881032-7881454	SL2.50ch08:7881032..7881454+	Susceptibility homeodomain transcription factor (Fragment) (AHRD V1 ***- Q8SAA7_ORYSA);	007493 Protein of unknown function DUF538												evidence_code:10F1H1E1IEG
Solyc08g021890.2.1	Pattern	4	0.99994	Solyc08g021890.2.1	SL2.50ch08	10181970-10188023	SL2.50ch08:10181970..10188023+	DnaJ homolog subfamily C member 13 (AHRD V1 **-- DJC13_HUMAN)					55114							55114
Solyc08g029120.1.1	Pattern	4	0.999863	Solyc08g029120.1.1	SL2.50ch08	22727475-22749048	SL2.50ch08:22727475..22749048+	Chromodomain helicase DNA binding protein 3 (AHRD V1 **-* B1AR17_MOUSE);	000330 SNF2-related				4003							4003	evidence_code:10F0H1E0IEG
Solyc08g029180.1.1	Pattern	4	0.999346	Solyc08g029180.1.1	SL2.50ch08	22899155-22899322	SL2.50ch08:22899155..22899322+	Unknown Protein (AHRD V1)													evidence_code:10F0H1E0IEG
Solyc08g036620.2.1	Pattern	4	0.993786	Solyc08g036620.2.1	SL2.50ch08	26072986-26073577	SL2.50ch08:26072986..26073577-	Protein TIFY 5A (AHRD V1 ***- TIF5A_ARATH);	010399 Tify				5515							5515
Solyc08g041890.2.1	Pattern	4	0.999999	Solyc08g041890.2.1	SL2.50ch08	27675944-27681910	SL2.50ch08:27675944..27681910-	Importin alpha-1b subunit (AHRD V1 ***- B6T451_MAIZE);	011989 Armadillo-like helical				8320							8320
Solyc08g061520.2.1	Pattern	4	0.999565	Solyc08g061520.2.1	SL2.50ch08	46068815-46075587	SL2.50ch08:46068815..46075587-	Myosin-like protein (AHRD V1 ***- Q0WPU1_ARATH);	001609 Myosin head, motor region				30898							30898
Solyc08g061640.1.1	Pattern	4	0.999999	Solyc08g061640.1.1	SL2.50ch08	46483086-46483613	SL2.50ch08:46483086..46483613+	Unknown Protein (AHRD V1)													evidence_code:10F0H0E1IEG
Solyc08g063090.2.1	Pattern	4	1	Solyc08g063090.2.1	SL2.50ch08	49879906-49881913	SL2.50ch08:49879906..49881913+	Delta-6-desaturase (AHRD V1 **** D3YN48_9ERIC);	012171 Fatty acid/sphingolipid desaturase				0004768,	42284						0004768,42284
Solyc08g065550.1.1	Pattern	4	0.999993	Solyc08g065550.1.1	SL2.50ch08	50894614-50894856	SL2.50ch08:50894614..50894856+	NADH-quinone oxidoreductase subunit C (AHRD V1 ***- NUOC_MAGSA);	001268 NADH:ubiquinone oxidoreductase, 30 kDa subunit				55114							55114	evidence_code:10F0H1E0IEG
Solyc08g065850.1.1	Pattern	4	1	Solyc08g065850.1.1	SL2.50ch08	51401147-51401341	SL2.50ch08:51401147..51401341-	Unknown Protein (AHRD V1)													evidence_code:10F1H0E1IEG
Solyc08g066070.1.1	Pattern	4	0.999527	Solyc08g066070.1.1	SL2.50ch08	51728386-51730281	SL2.50ch08:51728386..51730281-	Exocyst complex protein EXO70 (AHRD V1 *--- EXO70_KLULA);	004140 Exo70 exocyst complex subunit				5515							5515	evidence_code:10F1H1E1IEG
Solyc08g067850.2.1	Pattern	4	0.998173	Solyc08g067850.2.1	SL2.50ch08	54091438-54109140	SL2.50ch08:54091438..54109140-	Homology to unknown gene (AHRD V1 **-- Q016Y8_OSTTA);	007452 Protein of unknown function DUF490
Solyc08g075140.1.1	Pattern	4	0.999997	Solyc08g075140.1.1	SL2.50ch08	56461709-56463324	SL2.50ch08:56461709..56463324+	HAT family dimerisation domain containing protein expressed (AHRD V1 **-- Q6AVI0_ORYSJ);	008906 HAT dimerisation				46983							46983	evidence_code:10F0H1E0IEG
Solyc08g075410.2.1	Pattern	4	1	Solyc08g075410.2.1	SL2.50ch08	56714437-56715532	SL2.50ch08:56714437..56715532-	50S ribosomal protein L2 (AHRD V1 *-*- D3P934_DEFDS);	005880 Ribosomal protein L2, bacterial-type				32183							32183
Solyc08g076120.2.1	Pattern	4	0.999988	Solyc08g076120.2.1	SL2.50ch08	57317783-57321990	SL2.50ch08:57317783..57321990+	FAM96B protein (AHRD V1 **-- A8NHC1_COPC7)
Solyc08g077180.2.1	Pattern	4	1	Solyc08g077180.2.1	SL2.50ch08	58254085-58261125	SL2.50ch08:58254085..58261125-	Pyruvate kinase (AHRD V1 **** Q53WS7_TOBAC);	001697 Pyruvate kinase				4743							4743
Solyc08g077200.2.1	Pattern	4	1	Solyc08g077200.2.1	SL2.50ch08	58267856-58273524	SL2.50ch08:58267856..58273524+	Ribose-phosphate pyrophosphokinase (AHRD V1 ***- D7KHJ9_ARALY);	005946 Phosphoribosyl pyrophosphokinase				42803							42803
Solyc08g077250.2.1	Pattern	4	0.999639	Solyc08g077250.2.1	SL2.50ch08	58342092-58346823	SL2.50ch08:58342092..58346823-	Genomic DNA chromosome 5 BAC clone F10E10 (AHRD V1 ***- Q9LS27_ARATH);	018996 Inner nuclear membrane protein MAN1, C-terminal				5639							5639
Solyc08g077460.2.1	Pattern	4	1	Solyc08g077460.2.1	SL2.50ch08	58545507-58547904	SL2.50ch08:58545507..58547904-	S-ribonuclease binding protein SBP1 (Fragment) (AHRD V1 *--- Q9M5Q3_PETHY);	017066 S-ribonuclease binding protein, SBP1, pollen				8270							8270
Solyc08g078020.1.1	Pattern	4	0.997594	Solyc08g078020.1.1	SL2.50ch08	59061874-59062332	SL2.50ch08:59061874..59062332+	Methionine rich arabinogalactan (AHRD V1 *-*- Q52QJ6_SOLLC)													evidence_code:10F1H0E1IEG
Solyc08g078140.2.1	Pattern	4	0.99887	Solyc08g078140.2.1	SL2.50ch08	59135352-59141559	SL2.50ch08:59135352..59141559+	Ubiquitin carboxyl-terminal hydrolase isozyme L3 (AHRD V1 **** B6T8R6_MAIZE);	001578 Peptidase C12, ubiquitin carboxyl-terminal hydrolase 1				0004843,	4221						0004843,4221
Solyc08g079170.2.1	Pattern	4	0.999325	Solyc08g079170.2.1	SL2.50ch08	59970339-59976456	SL2.50ch08:59970339..59976456+	Stress-induced protein sti1-like protein (AHRD V1 **-- Q9STH1_ARATH);	011990 Tetratricopeptide-like helical				4860							4860
Solyc08g079510.2.1	Pattern	4	1	Solyc08g079510.2.1	SL2.50ch08	60183796-60185872	SL2.50ch08:60183796..60185872+	Unknown Protein (AHRD V1)					5515							5515
Solyc08g080650.1.1	Pattern	4	1	Solyc08g080650.1.1	SL2.50ch08	61050423-61051163	SL2.50ch08:61050423..61051163+	Osmotin-like protein (Fragment) (AHRD V1 **-- Q8S4L1_SOLNI);	001938 Thaumatin, pathogenesis-related				5515							5515	evidence_code:10F0H1E1IEG
Solyc08g080770.2.1	Pattern	4	1	Solyc08g080770.2.1	SL2.50ch08	61143809-61144913	SL2.50ch08:61143809..61144913+	GTP binding protein (AHRD V1 **-- B6TE93_MAIZE);	007612 Protein of unknown function DUF567
Solyc08g081290.2.1	Pattern	4	1	Solyc08g081290.2.1	SL2.50ch08	61515799-61521029	SL2.50ch08:61515799..61521029-	ARID/BRIGHT DNA-binding domain-containing protein/ELM2 domain-containing protein/Myb-like DNA-binding domain-containing protein (AHRD V1 *--- Q1PEA0_ARATH);	001606 AT-rich interaction region				5622							5622
Solyc08g081730.2.1	Pattern	4	0.999998	Solyc08g081730.2.1	SL2.50ch08	61872803-61875069	SL2.50ch08:61872803..61875069+	Reticulon family protein (AHRD V1 ***- B2WS91_9BRAS);	003388 Reticulon				5783							5783
Solyc08g081910.2.1	Pattern	4	1	Solyc08g081910.2.1	SL2.50ch08	61988688-61993931	SL2.50ch08:61988688..61993931-	V-type proton ATPase subunit E (AHRD V1 **** D3PGM0_9MAXI);	002842 ATPase, V1/A1 complex, subunit E				0005515,	46961						0005515,46961
Solyc08g082370.1.1	Pattern	4	0.999635	Solyc08g082370.1.1	SL2.50ch08	62363627-62363929	SL2.50ch08:62363627..62363929+	Unknown Protein (AHRD V1)													evidence_code:10F1H0E1IEG
Solyc08g082910.1.1	Pattern	4	0.999998	Solyc08g082910.1.1	SL2.50ch08	62732664-62734361	SL2.50ch08:62732664..62734361+	Dof zinc finger protein 2 (AHRD V1 ***- A5HWF1_HORVD);	003851 Zinc finger, Dof-type				3700							3700	evidence_code:10F0H1E1IEG
Solyc08g083060.2.1	Pattern	4	1	Solyc08g083060.2.1	SL2.50ch08	62808532-62811413	SL2.50ch08:62808532..62811413+	Oligopeptide transporter (Fragment) (AHRD V1 **** B0DAK3_LACBS);	004813 Oligopeptide transporter OPT superfamily				15198							15198
Solyc09g007540.2.1	Pattern	4	1	Solyc09g007540.2.1	SL2.50ch09	1126820-1139864	SL2.50ch09:1126820..1139864+	Valyl-tRNA synthetase (AHRD V1 **** Q7G2B1_ORYSJ);	002303 Valyl-tRNA synthetase, class Ia				0042802,	4832						0042802,4832
Solyc09g007880.1.1	Pattern	4	0.999358	Solyc09g007880.1.1	SL2.50ch09	1413116-1413295	SL2.50ch09:1413116..1413295+	Unknown Protein (AHRD V1)													evidence_code:10F1H0E1IEG
Solyc09g008970.1.1	Pattern	4	1	Solyc09g008970.1.1	SL2.50ch09	2346372-2346782	SL2.50ch09:2346372..2346782+	Unknown Protein (AHRD V1)													evidence_code:10F1H1E1IEG
Solyc09g009350.2.1	Pattern	4	0.994445	Solyc09g009350.2.1	SL2.50ch09	2732772-2762828	SL2.50ch09:2732772..2762828+	Vacuolar sorting-associated protein (AHRD V1 ***- C0NJR3_AJECG)
Solyc09g009580.2.1	Pattern	4	1	Solyc09g009580.2.1	SL2.50ch09	2998275-3003078	SL2.50ch09:2998275..3003078+	Fatty acyl coA reductase (AHRD V1 **** Q8L4M0_WHEAT);	013120 Male sterility, NAD-binding				80019							80019
Solyc09g010690.2.1	Pattern	4	1	Solyc09g010690.2.1	SL2.50ch09	4016066-4020196	SL2.50ch09:4016066..4020196+	Ankyrin repeat domain-containing protein 28 (AHRD V1 ***- B6TJ47_MAIZE);	002110 Ankyrin				5200							5200
Solyc09g010900.1.1	Pattern	4	0.997603	Solyc09g010900.1.1	SL2.50ch09	4234859-4235020	SL2.50ch09:4234859..4235020+	Unknown Protein (AHRD V1)													evidence_code:10F0H0E0IEG
Solyc09g011040.1.1	Pattern	4	0.995477	Solyc09g011040.1.1	SL2.50ch09	4382351-4383640	SL2.50ch09:4382351..4383640+	Aspartic proteinase nepenthesin I (AHRD V1 **-- A9ZMF9_NEPAL);	001461 Peptidase A1				8233							8233	evidence_code:10F0H1E1IEG
Solyc09g011600.2.1	Pattern	4	0.996999	Solyc09g011600.2.1	SL2.50ch09	4868723-4870339	SL2.50ch09:4868723..4870339+	Glutathione S-transferase-like protein (AHRD V1 **** A8DUB0_SOLLC);	004046 Glutathione S-transferase, C-terminal				4364							4364
Solyc09g011950.1.1	Pattern	4	1	Solyc09g011950.1.1	SL2.50ch09	5229051-5233625	SL2.50ch09:5229051..5233625-	Ulp1 protease family C-terminal catalytic domain containing protein (AHRD V1 *-*- Q60D46_SOLDE);	003653 Peptidase C48, SUMO/Sentrin/Ubl1				6508							6508	evidence_code:10F0H0E0IEG
Solyc09g014510.2.1	Pattern	4	0.996651	Solyc09g014510.2.1	SL2.50ch09	6142067-6145065	SL2.50ch09:6142067..6145065-	Mitochondrial inner membrane protease subunit 2 (AHRD V1 ***- B6UIG2_MAIZE);	000223 Peptidase S26A, signal peptidase I				0005515,	4222						0005515,4222
Solyc09g014620.2.1	Pattern	4	1	Solyc09g014620.2.1	SL2.50ch09	6275080-6276576	SL2.50ch09:6275080..6276576+	Unknown Protein (AHRD V1)
Solyc09g015130.2.1	Pattern	4	0.999988	Solyc09g015130.2.1	SL2.50ch09	8051465-8054562	SL2.50ch09:8051465..8054562+	D-alanine--D-alanine ligase family (AHRD V1 ***- D7L782_ARALY);	013816 ATP-grasp fold, subdomain 2				0005524,	9252						0005524,9252
Solyc09g018500.1.1	Pattern	4	1	Solyc09g018500.1.1	SL2.50ch09	15102429-15105804	SL2.50ch09:15102429..15105804+	DNA binding protein (AHRD V1 ***- B4FLH1_MAIZE)					30528							30528	evidence_code:10F0H0E0IEG
Solyc09g031890.1.1	Pattern	4	1	Solyc09g031890.1.1	SL2.50ch09	24053136-24053937	SL2.50ch09:24053136..24053937-	D-galacturonic acid-1-P kinase (AHRD V1 *-*- Q8VYG2_ARATH)													evidence_code:10F0H0E0IEG
Solyc09g056020.1.1	Pattern	4	0.995347	Solyc09g056020.1.1	SL2.50ch09	42311930-42312124	SL2.50ch09:42311930..42312124-	Unknown Protein (AHRD V1)													evidence_code:10F0H0E0IEG
Solyc09g057910.2.1	Pattern	4	1	Solyc09g057910.2.1	SL2.50ch09	47817635-47838635	SL2.50ch09:47817635..47838635+	N-alpha-acetyltransferase 25, NatB auxiliary subunit (AHRD V1 **-- NAA25_HUMAN);	011990 Tetratricopeptide-like helical				5488							5488
Solyc09g059220.1.1	Pattern	4	0.996647	Solyc09g059220.1.1	SL2.50ch09	49382900-49383124	SL2.50ch09:49382900..49383124-	Unknown Protein (AHRD V1)													evidence_code:10F1H0E1IEG
Solyc09g059240.2.1	Pattern	4	0.994845	Solyc09g059240.2.1	SL2.50ch09	49476854-49479960	SL2.50ch09:49476854..49479960+	Cytochrome P450					19825							19825
Solyc09g065240.2.1	Pattern	4	0.99018	Solyc09g065240.2.1	SL2.50ch09	58895801-58897766	SL2.50ch09:58895801..58897766-	Patatin-like protein 3 (AHRD V1 ***- B6TPQ5_MAIZE);	002641 Patatin				45735							45735
Solyc09g072800.2.1	Pattern	4	0.999912	Solyc09g072800.2.1	SL2.50ch09	60996021-60999194	SL2.50ch09:60996021..60999194+	At1g04030 (Fragment) (AHRD V1 *-*- Q1W7J9_SOLLC)
Solyc09g074040.1.1	Pattern	4	1	Solyc09g074040.1.1	SL2.50ch09	61224706-61225332	SL2.50ch09:61224706..61225332+	Unknown Protein (AHRD V1)													evidence_code:10F0H0E0IEG
Solyc09g074210.2.1	Pattern	4	1	Solyc09g074210.2.1	SL2.50ch09	61493939-61496946	SL2.50ch09:61493939..61496946+	Endonuclease/exonuclease/phosphatase family protein (AHRD V1 ***- D7LHF0_ARALY);	005135 Endonuclease/exonuclease/phosphatase
Solyc09g075070.2.1	Pattern	4	1	Solyc09g075070.2.1	SL2.50ch09	62383027-62388188	SL2.50ch09:62383027..62388188-	Beta-glucosidase (AHRD V1 **** D3YJ59_VITVI);	001360 Glycoside hydrolase, family 1				47782							47782
Solyc09g075500.2.1	Pattern	4	0.999993	Solyc09g075500.2.1	SL2.50ch09	62710802-62716387	SL2.50ch09:62710802..62716387+	Os08g0100600 protein (Fragment) (AHRD V1 *-*- Q0J8P7_ORYSJ);	008507 Protein of unknown function DUF789
Solyc09g082780.2.1	Pattern	4	0.998193	Solyc09g082780.2.1	SL2.50ch09	63852368-63856111	SL2.50ch09:63852368..63856111+	Asparagine synthetase B (AHRD V1 *-*- A1JQ99_YERE8)
Solyc09g084470.2.1	Pattern	4	0.999999	Solyc09g084470.2.1	SL2.50ch09	64530297-64531705	SL2.50ch09:64530297..64531705+	Proteinase inhibitor I (AHRD V1 ***- Q43648_SOLTU);	000864 Proteinase inhibitor I13, potato inhibitor I				9611							9611
Solyc09g084480.2.1	Pattern	4	1	Solyc09g084480.2.1	SL2.50ch09	64534769-64536510	SL2.50ch09:64534769..64536510+	Proteinase inhibitor I (AHRD V1 ***- Q43648_SOLTU);	000864 Proteinase inhibitor I13, potato inhibitor I				9611							9611
Solyc09g089570.2.1	Pattern	4	0.99912	Solyc09g089570.2.1	SL2.50ch09	64627153-64631475	SL2.50ch09:64627153..64631475+	Genomic DNA chromosome 5 P1 clone MJB21 (AHRD V1 **-- Q9FMZ7_ARATH);	008395 Agenet				3723							3723
Solyc09g089740.2.1	Pattern	4	0.996041	Solyc09g089740.2.1	SL2.50ch09	64803288-64805015	SL2.50ch09:64803288..64805015+	1-aminocyclopropane-1-carboxylate oxidase-like protein (AHRD V1 **-* Q9LTH8_ARATH);	005123 Oxoglutarate and iron-dependent oxygenase				9815							9815
Solyc09g090080.1.1	Pattern	4	0.996747	Solyc09g090080.1.1	SL2.50ch09	64981619-64983223	SL2.50ch09:64981619..64983223+	Inorganic phosphate transporter (AHRD V1 **** Q9LLS5_TOBAC);	004738 Phosphate permease				5315							5315	evidence_code:10F0H1E1IEG
Solyc09g090350.2.1	Pattern	4	0.999754	Solyc09g090350.2.1	SL2.50ch09	65206809-65211763	SL2.50ch09:65206809..65211763+	Oxidoreductase (AHRD V1 ***- B6SXM3_MAIZE);	012400 Long-chain fatty alcohol dehydrogenase				0009055,	46577						0009055,46577
Solyc09g090800.1.1	Pattern	4	1	Solyc09g090800.1.1	SL2.50ch09	65563000-65564625	SL2.50ch09:65563000..65564625-	Plasma membrane associated protein (AHRD V1 ***- B6SJ93_MAIZE);	008390 AWPM-19-like												evidence_code:10F0H1E0IEG
Solyc09g098600.2.1	Pattern	4	1	Solyc09g098600.2.1	SL2.50ch09	67659741-67661263	SL2.50ch09:67659741..67661263+	CRAL/TRIO domain containing protein expressed (AHRD V1 **-- Q75GU9_ORYSJ);	001251 Cellular retinaldehyde-binding/triple function, C-terminal				8526							8526
Solyc10g005080.2.1	Pattern	4	1	Solyc10g005080.2.1	SL2.50ch10	59310-79441	SL2.50ch10:59310..79441+	Late elongated hypocotyl and circadian clock associated-1-like					0005515,	3700						0005515,3700
Solyc10g005250.2.1	Pattern	4	0.999454	Solyc10g005250.2.1	SL2.50ch10	199800-201389	SL2.50ch10:199800..201389+	Genomic DNA chromosome 5 P1 clone MXC20 (AHRD V1 *--- Q9FLX2_ARATH)
Solyc10g005310.2.1	Pattern	4	1	Solyc10g005310.2.1	SL2.50ch10	223309-228141	SL2.50ch10:223309..228141-	Adenosine deaminase-like protein (Predicted) (AHRD V1 **** B2KIP2_RHIFE);	001365 Adenosine/AMP deaminase				4000							4000
Solyc10g006420.2.1	Pattern	4	1	Solyc10g006420.2.1	SL2.50ch10	1030078-1033236	SL2.50ch10:1030078..1033236-	Homeobox leucine-zipper protein (AHRD V1 ***- Q8H964_ZINEL);	002913 Lipid-binding START				0003700,	43565						0003700,43565
Solyc10g006960.1.1	Pattern	4	0.99422	Solyc10g006960.1.1	SL2.50ch10	1383858-1384559	SL2.50ch10:1383858..1384559-	RING finger protein 5 (AHRD V1 *--- B6UBI0_MAIZE);	018957 Zinc finger, C3HC4 RING-type				4842							4842	evidence_code:10F0H1E0IEG
Solyc10g008860.1.1	Pattern	4	1	Solyc10g008860.1.1	SL2.50ch10	2907643-2909013	SL2.50ch10:2907643..2909013-	UDP-glucosyltransferase (AHRD V1 ***- Q8H6A4_STERE);	002213 UDP-glucuronosyl/UDP-glucosyltransferase				16757							16757	evidence_code:10F0H1E0IEG
Solyc10g011820.2.1	Pattern	4	1	Solyc10g011820.2.1	SL2.50ch10	4067042-4068832	SL2.50ch10:4067042..4068832+	Delta-6 desaturase (AHRD V1 **** D2KBG7_RIBNI);	012171 Fatty acid/sphingolipid desaturase				0004768,	42284						0004768,42284
Solyc10g038000.1.1	Pattern	4	1	Solyc10g038000.1.1	SL2.50ch10	18403923-18415752	SL2.50ch10:18403923..18415752+	Makorin ring finger protein 1 (Fragment) (AHRD V1 *--- E0A921_SHEEP);	018957 Zinc finger, C3HC4 RING-type				0005515,	3682						0005515,3682	evidence_code:10F0H1E1IEG
Solyc10g044870.1.1	Pattern	4	0.999967	Solyc10g044870.1.1	SL2.50ch10	24139554-24139724	SL2.50ch10:24139554..24139724+	Enzymatic polyprotein (AHRD V1 ***- POL_FMVD);	000477 RNA-directed DNA polymerase (reverse transcriptase)				6278							6278	evidence_code:10F0H1E0IEG
Solyc10g045630.1.1	Pattern	4	0.998964	Solyc10g045630.1.1	SL2.50ch10	30369672-30376590	SL2.50ch10:30369672..30376590-	Genomic DNA chromosome 5 P1 clone MXC17 (AHRD V1 *-*- Q9FIR5_ARATH)													evidence_code:10F0H1E1IEG
Solyc10g049580.1.1	Pattern	4	0.999982	Solyc10g049580.1.1	SL2.50ch10	41640963-41642820	SL2.50ch10:41640963..41642820-	Unknown Protein (AHRD V1)													evidence_code:10F0H0E1IEG
Solyc10g050110.1.1	Pattern	4	0.999999	Solyc10g050110.1.1	SL2.50ch10	43292520-43293848	SL2.50ch10:43292520..43293848+	LRR receptor-like serine/threonine-protein kinase, RLP					4675							4675	evidence_code:10F0H1E1IEG
Solyc10g054330.1.1	Pattern	4	0.998869	Solyc10g054330.1.1	SL2.50ch10	50729498-50732695	SL2.50ch10:50729498..50732695+	Cellular nucleic acid-binding protein (AHRD V1 **-- B6T3W5_MAIZE);	013084 Zinc finger, CCHC retroviral-type				8270							8270	evidence_code:10F0H1E1IEG
Solyc10g054910.1.1	Pattern	4	1	Solyc10g054910.1.1	SL2.50ch10	51540879-51541397	SL2.50ch10:51540879..51541397+	Peptidyl-prolyl cis-trans isomerase (AHRD V1 ***- Q9XF12_SOLTU);	002130 Peptidyl-prolyl cis-trans isomerase, cyclophilin-type				6457							6457	evidence_code:10F0H1E1IEG
Solyc10g055720.1.1	Pattern	4	0.999068	Solyc10g055720.1.1	SL2.50ch10	52722218-52731615	SL2.50ch10:52722218..52731615-	Kinase family protein (AHRD V1 ***- D7MEZ1_ARALY);	015783 ATMRK serine/threonine protein kinase-like				0008152,	6468						0008152,6468	evidence_code:10F0H1E1IEG
Solyc10g074480.1.1	Pattern	4	0.990786	Solyc10g074480.1.1	SL2.50ch10	57344582-57344959	SL2.50ch10:57344582..57344959+	Unknown Protein (AHRD V1)													evidence_code:10F0H0E0IEG
Solyc10g074510.1.1	Pattern	4	0.999038	Solyc10g074510.1.1	SL2.50ch10	57382972-57383157	SL2.50ch10:57382972..57383157-	SEC1 family transport protein SLY1 (AHRD V1 ***- B6K4E3_SCHJY);	001619 Sec1-like protein				16192							16192	evidence_code:10F0H1E1IEG
Solyc10g078350.1.1	Pattern	4	0.998428	Solyc10g078350.1.1	SL2.50ch10	59506248-59508620	SL2.50ch10:59506248..59508620+	Os11g0166800 protein (Fragment) (AHRD V1 *-*- Q0IUD4_ORYSJ);	010990 Transcription elongation factor, TFIIS/elongin A/CRSP70, N-terminal				5634							5634	evidence_code:10F0H0E0IEG
Solyc10g078360.1.1	Pattern	4	1	Solyc10g078360.1.1	SL2.50ch10	59509321-59510895	SL2.50ch10:59509321..59510895-	3-oxoacyl-reductase (AHRD V1 **-- B6UEX0_MAIZE);	002347 Glucose/ribitol dehydrogenase				0008152,	55114						0008152,55114	evidence_code:10F0H1E1IEG
Solyc10g078580.1.1	Pattern	4	0.998588	Solyc10g078580.1.1	SL2.50ch10	59685330-59685512	SL2.50ch10:59685330..59685512+	Unknown Protein (AHRD V1)													evidence_code:10F0H0E0IEG
Solyc10g078630.1.1	Pattern	4	0.999314	Solyc10g078630.1.1	SL2.50ch10	59705341-59705538	SL2.50ch10:59705341..59705538-	40S ribosomal protein S28 (AHRD V1 ***- B6T1V2_MAIZE);	000289 Ribosomal protein S28e				5840							5840	evidence_code:10F1H0E1IEG
Solyc10g080610.1.1	Pattern	4	0.999891	Solyc10g080610.1.1	SL2.50ch10	61166125-61167159	SL2.50ch10:61166125..61167159+	Kelch-like protein 14 (AHRD V1 ***- B6T7I5_MAIZE);	015915 Kelch-type beta propeller												evidence_code:10F1H1E1IEG
Solyc10g080910.1.1	Pattern	4	0.999991	Solyc10g080910.1.1	SL2.50ch10	61407631-61407931	SL2.50ch10:61407631..61407931-	Unknown Protein (AHRD V1)													evidence_code:10F0H0E0IEG
Solyc10g080920.1.1	Pattern	4	0.999902	Solyc10g080920.1.1	SL2.50ch10	61426695-61428430	SL2.50ch10:61426695..61428430+	Myb family transcription factor (Fragment) (AHRD V1 ***- D7KSM0_ARALY);	017884 SANT, eukarya				3677							3677	evidence_code:10F0H0E0IEG
Solyc10g081300.1.1	Pattern	4	0.999991	Solyc10g081300.1.1	SL2.50ch10	61728461-61730388	SL2.50ch10:61728461..61730388-	Metacaspase 7 (AHRD V1 *-*- D7KWG9_ARALY);	011600 Peptidase C14, caspase catalytic				6508							6508	evidence_code:10F0H1E1IEG
Solyc10g081480.1.1	Pattern	4	0.99791	Solyc10g081480.1.1	SL2.50ch10	61859560-61862831	SL2.50ch10:61859560..61862831-	Genomic DNA chromosome 5 P1 clone MPA22 (AHRD V1 ***- Q9FGI8_ARATH)													evidence_code:10F1H0E1IEG
Solyc10g082060.1.1	Pattern	4	1	Solyc10g082060.1.1	SL2.50ch10	62274760-62275518	SL2.50ch10:62274760..62275518-	Plant-specific domain TIGR01568 family protein (AHRD V1 *--- B6U9N9_MAIZE);	006458 Protein of unknown function DUF623, plant												evidence_code:10F0H0E1IEG
Solyc10g083450.1.1	Pattern	4	0.991928	Solyc10g083450.1.1	SL2.50ch10	62570813-62573756	SL2.50ch10:62570813..62573756-	NAC domain protein	003441 (AHRD V1 *-*- B9HNX9_POPTR);	003441 No apical meristem (NAM) protein			45449							45449	evidence_code:10F0H1E0IEG
Solyc10g083920.1.1	Pattern	4	0.995962	Solyc10g083920.1.1	SL2.50ch10	62948382-62954382	SL2.50ch10:62948382..62954382-	Serine/threonine-protein phosphatase 2A 56 kDa regulatory subunit delta isoform (AHRD V1 ***- 2A5D_RABIT);	002554 Protein phosphatase 2A, regulatory B subunit, B56				159							159	evidence_code:10F0H1E1IEG
Solyc10g084310.1.1	Pattern	4	0.994254	Solyc10g084310.1.1	SL2.50ch10	63236088-63237567	SL2.50ch10:63236088..63237567+	30S ribosomal protein S12 (AHRD V1 ***- RS12_MYCPU);	005680 Ribosomal protein S23, eukaryotic/archaeal				0005840,	15935						0005840,15935	evidence_code:10F1H1E1IEG
Solyc10g084760.1.1	Pattern	4	0.994595	Solyc10g084760.1.1	SL2.50ch10	63495399-63513748	SL2.50ch10:63495399..63513748-	Ubiquitin ligase E3 (Fragment) (AHRD V1 *-*- Q16LM2_AEDAE);	013993 Zinc finger, N-recognin, metazoa				8270							8270	evidence_code:10F0H1E1IEG
Solyc10g085050.1.1	Pattern	4	0.999806	Solyc10g085050.1.1	SL2.50ch10	63686116-63688589	SL2.50ch10:63686116..63688589-	Os03g0169000 protein (Fragment) (AHRD V1 *-*- Q0DUS7_ORYSJ);	004348 Protein of unknown function DUF246, plant												evidence_code:10F0H1E0IEG
Solyc10g085130.1.1	Pattern	4	1	Solyc10g085130.1.1	SL2.50ch10	63745622-63748169	SL2.50ch10:63745622..63748169-	Zinc finger family protein (AHRD V1 **-- D7M6I2_ARALY);	018957 Zinc finger, C3HC4 RING-type				8270							8270	evidence_code:10F0H1E0IEG
Solyc10g085290.1.1	Pattern	4	1	Solyc10g085290.1.1	SL2.50ch10	63843260-63847951	SL2.50ch10:63843260..63847951+	BCL-2 binding anthanogene-1 (AHRD V1 ***- B4FV61_MAIZE);	003103 Apoptosis regulator Bcl-2 protein, BAG				6915							6915	evidence_code:10F0H1E1IEG
Solyc11g005930.1.1	Pattern	4	1	Solyc11g005930.1.1	SL2.50ch11	751368-752840	SL2.50ch11:751368..752840+	ST63-2 (AHRD V1 ***- B4YYB2_THEHA)													evidence_code:10F0H0E1IEG
Solyc11g008260.1.1	Pattern	4	0.999989	Solyc11g008260.1.1	SL2.50ch11	2487182-2489778	SL2.50ch11:2487182..2489778+	Cysteine proteinase cathepsin F (AHRD V1 **-- D3TN89_GLOMM);	013128 Peptidase C1A, papain				0006508,	8234						0006508,8234	evidence_code:10F0H1E1IEG
Solyc11g010410.1.1	Pattern	4	1	Solyc11g010410.1.1	SL2.50ch11	3479897-3482408	SL2.50ch11:3479897..3482408+	1-aminocyclopropane-1-carboxylate oxidase (AHRD V1 **-- ACCO1_BRAJU);	005123 Oxoglutarate and iron-dependent oxygenase				16491							16491	evidence_code:10F0H1E1IEG
Solyc11g011040.1.1	Pattern	4	0.999994	Solyc11g011040.1.1	SL2.50ch11	4089589-4094356	SL2.50ch11:4089589..4094356-	ADP-ribosylation factor-like protein (AHRD V1 ***- Q8W4C8_ARATH);	006688 ADP-ribosylation factor				0015031,	0005525,	5622					0015031,0005525,5622	evidence_code:10F1H1E1IEG
Solyc11g012700.1.1	Pattern	4	1	Solyc11g012700.1.1	SL2.50ch11	5469691-5473409	SL2.50ch11:5469691..5473409+	Oligopeptide transporter 9 (AHRD V1 ***- B6SVF4_MAIZE);	004648 Tetrapeptide transporter, OPT1/isp4				55085							55085	evidence_code:10F0H1E1IEG
Solyc11g012810.1.1	Pattern	4	0.999323	Solyc11g012810.1.1	SL2.50ch11	5572669-5592438	SL2.50ch11:5572669..5592438+	Unknown Protein (AHRD V1)													evidence_code:10F0H0E1IEG
Solyc11g013130.1.1	Pattern	4	1	Solyc11g013130.1.1	SL2.50ch11	5994045-5995960	SL2.50ch11:5994045..5995960+	Unknown Protein (AHRD V1)													evidence_code:10F0H0E1IEG
Solyc11g013230.1.1	Pattern	4	0.999979	Solyc11g013230.1.1	SL2.50ch11	6137684-6138196	SL2.50ch11:6137684..6138196+	Unknown Protein (AHRD V1)													evidence_code:10F0H0E0IEG
Solyc11g013470.1.1	Pattern	4	0.999836	Solyc11g013470.1.1	SL2.50ch11	6496469-6499311	SL2.50ch11:6496469..6499311-	Auxin response factor 17 (Fragment) (AHRD V1 *-*- D3K083_ARATH)													evidence_code:10F0H0E1IEG
Solyc11g021280.1.1	Pattern	4	0.99417	Solyc11g021280.1.1	SL2.50ch11	13397009-13397245	SL2.50ch11:13397009..13397245-	Hypothetical chloroplast RF1 (AHRD V1 ***- B1A992_CARPA);	008896 Ycf1												evidence_code:10F0H1E0IEG
Solyc11g032220.1.1	Pattern	4	0.998692	Solyc11g032220.1.1	SL2.50ch11	22608013-22610823	SL2.50ch11:22608013..22610823+	NADPH dehydrogenase 1 (AHRD V1 **-* OYE1_SACPS);	001155 NADH:flavin oxidoreductase/NADH oxidase, N-terminal				0003959,	16629						0003959,16629	evidence_code:10F0H1E0IEG
Solyc11g039750.1.1	Pattern	4	1	Solyc11g039750.1.1	SL2.50ch11	25570029-25571022	SL2.50ch11:25570029..25571022-	MYB transcription factor (AHRD V1 ***- B9I4W4_POPTR);	015495 Myb transcription factor												evidence_code:10F0H0E0IEG
Solyc11g044240.1.1	Pattern	4	0.999991	Solyc11g044240.1.1	SL2.50ch11	35169632-35170351	SL2.50ch11:35169632..35170351-	Protease (AHRD V1 ***- C8TDY4_EIMTE)													evidence_code:10F1H0E1IEG
Solyc11g044960.1.1	Pattern	4	0.999828	Solyc11g044960.1.1	SL2.50ch11	36479889-36488654	SL2.50ch11:36479889..36488654-	Histidyl-tRNA synthetase (AHRD V1 ***- B2WAN2_PYRTR)													evidence_code:10F0H1E0IEG
Solyc11g044970.1.1	Pattern	4	0.999513	Solyc11g044970.1.1	SL2.50ch11	36492709-36494266	SL2.50ch11:36492709..36494266-	Kinase family protein (AHRD V1 ***- D7LWD0_ARALY);	002290 Serine/threonine protein kinase				6468							6468	evidence_code:10F0H1E0IEG
Solyc11g045000.1.1	Pattern	4	0.996494	Solyc11g045000.1.1	SL2.50ch11	36512440-36515151	SL2.50ch11:36512440..36515151-	Kinase family protein (AHRD V1 ***- D7LWD0_ARALY);	006575 RWD												evidence_code:10F0H0E0IEG
Solyc11g045300.1.1	Pattern	4	0.999596	Solyc11g045300.1.1	SL2.50ch11	37169219-37169582	SL2.50ch11:37169219..37169582-	Unknown Protein (AHRD V1)													evidence_code:10F0H0E0IEG
Solyc11g045330.1.1	Pattern	4	0.999988	Solyc11g045330.1.1	SL2.50ch11	37536502-37544737	SL2.50ch11:37536502..37544737+	Uncharacterized GPI-anchored protein At1g61900 (AHRD V1 ***- UGPI6_ARATH)													evidence_code:10F0H1E1IEG
Solyc11g045440.1.1	Pattern	4	0.997979	Solyc11g045440.1.1	SL2.50ch11	37814651-37818949	SL2.50ch11:37814651..37818949-	Unknown Protein (AHRD V1)													evidence_code:10F0H0E0IEG
Solyc11g063620.1.1	Pattern	4	0.999984	Solyc11g063620.1.1	SL2.50ch11	46728307-46729170	SL2.50ch11:46728307..46729170+	Cytochrome c biogenesis FN (AHRD V1 ***- B9U3M0_CARPA);	003569 Cytochrome c-type biogenesis protein CcbS				16020							16020	evidence_code:10F0H1E0IEG
Solyc11g065710.1.1	Pattern	4	1	Solyc11g065710.1.1	SL2.50ch11	48347701-48350315	SL2.50ch11:48347701..48350315-	Multidrug resistance protein ABC transporter family (AHRD V1 **-- B9GX56_POPTR);	003439 ABC transporter-like				0017111,	0016887,	16021					0017111,0016887,16021	evidence_code:10F0H1E0IEG
Solyc11g065720.1.1	Pattern	4	1	Solyc11g065720.1.1	SL2.50ch11	48370832-48373571	SL2.50ch11:48370832..48373571+	ABC transporter C family member 10 (AHRD V1 **-- AB10C_ARATH);	003439 ABC transporter-like				0017111,	0016887,	16021					0017111,0016887,16021	evidence_code:10F0H1E0IEG
Solyc11g065830.1.1	Pattern	4	1	Solyc11g065830.1.1	SL2.50ch11	48480319-48483811	SL2.50ch11:48480319..48483811-	2-oxoglutarate/malate translocator-like protein (AHRD V1 **-- Q9LXV3_ARATH);	001898 Sodium/sulphate symporter				16020							16020	evidence_code:10F0H1E1IEG
Solyc11g065840.1.1	Pattern	4	0.99999	Solyc11g065840.1.1	SL2.50ch11	48498505-48501558	SL2.50ch11:48498505..48501558-	MYB transcription factor (AHRD V1 **-- Q70KC5_EUCGU);	015495 Myb transcription factor				0003677,	45449						0003677,45449	evidence_code:10F0H1E0IEG
Solyc11g066910.1.1	Pattern	4	0.993118	Solyc11g066910.1.1	SL2.50ch11	49796256-49801744	SL2.50ch11:49796256..49801744+	Syntaxin-like protein (AHRD V1 ***- Q3HRZ4_SOLTU);	010989 t-SNARE				16020							16020	evidence_code:10F0H1E1IEG
Solyc11g067300.1.1	Pattern	4	0.999879	Solyc11g067300.1.1	SL2.50ch11	50116112-50123472	SL2.50ch11:50116112..50123472+	Lipid A export ATP-binding/permease protein msbA (AHRD V1 *--- MSBA_CHRVO);	003439 ABC transporter-like				0017111,	0016887,	16021					0017111,0016887,16021	evidence_code:10F0H1E0IEG
Solyc11g069050.1.1	Pattern	4	0.999997	Solyc11g069050.1.1	SL2.50ch11	50710072-50716678	SL2.50ch11:50710072..50716678+	4-coumarate-coa ligase (AHRD V1 **** B9N213_POPTR);	000873 AMP-dependent synthetase and ligase				16207							16207	evidence_code:10F0H1E1IEG
Solyc11g069080.1.1	Pattern	4	0.995045	Solyc11g069080.1.1	SL2.50ch11	50755322-50755516	SL2.50ch11:50755322..50755516-	Os09g0549700 protein (Fragment) (AHRD V1 ***- C7J776_ORYSJ)													evidence_code:10F1H1E1IEG
Solyc11g069240.1.1	Pattern	4	0.999925	Solyc11g069240.1.1	SL2.50ch11	50956654-50961903	SL2.50ch11:50956654..50961903+	Zinc finger family protein (AHRD V1 **-- D7M7Z8_ARALY);	007087 Zinc finger, C2H2-type				5622							5622	evidence_code:10F0H1E0IEG
Solyc11g071300.1.1	Pattern	4	0.990083	Solyc11g071300.1.1	SL2.50ch11	51910332-51917668	SL2.50ch11:51910332..51917668-	Myb (AHRD V1 ***- Q948S6_TOBAC);	015495 Myb transcription factor				0003677,	45449						0003677,45449	evidence_code:10F0H1E0IEG
Solyc11g073030.1.1	Pattern	4	0.999775	Solyc11g073030.1.1	SL2.50ch11	53241892-53242278	SL2.50ch11:53241892..53242278-	Dirigent-like protein (AHRD V1 ***- B6TVE6_MAIZE);	004265 Plant disease resistance response protein												evidence_code:10F0H1E1IEG
Solyc11g073230.1.1	Pattern	4	0.998126	Solyc11g073230.1.1	SL2.50ch11	53346205-53347626	SL2.50ch11:53346205..53347626+	Pentatricopeptide repeat-containing protein (AHRD V1 ***- D7KH52_ARALY);	002885 Pentatricopeptide repeat												evidence_code:10F0H1E1IEG
Solyc12g005910.1.1	Pattern	4	1	Solyc12g005910.1.1	SL2.50ch12	541920-546745	SL2.50ch12:541920..546745+	B-cell receptor-associated protein 31-like containing protein (AHRD V1 ***- B6TG43_MAIZE);	008417 B-cell receptor-associated 31-like				16021							16021	evidence_code:10F0H1E1IEG
Solyc12g006300.1.1	Pattern	4	1	Solyc12g006300.1.1	SL2.50ch12	818593-819357	SL2.50ch12:818593..819357-	WD-repeat protein-like (AHRD V1 ***- Q9FNN2_ARATH);	006595 CTLH, C-terminal to LisH motif												evidence_code:10F0H1E1IEG
Solyc12g006860.1.1	Pattern	4	1	Solyc12g006860.1.1	SL2.50ch12	1297046-1301535	SL2.50ch12:1297046..1301535+	Cytochrome P450					19825							19825	evidence_code:10F0H1E1IEG
Solyc12g008320.1.1	Pattern	4	1	Solyc12g008320.1.1	SL2.50ch12	1732691-1736090	SL2.50ch12:1732691..1736090+	Solute carrier family 2, facilitated glucose transporter member 3 (AHRD V1 ***- GTR3_CHICK);	003663 Sugar/inositol transporter				0016020,	16021						0016020,16021	evidence_code:10F0H1E0IEG
Solyc12g009760.1.1	Pattern	4	1	Solyc12g009760.1.1	SL2.50ch12	2977591-2979190	SL2.50ch12:2977591..2979190+	Plant synaptotagmin (AHRD V1 ***- D7KF47_ARALY)													evidence_code:10F0H0E0IEG
Solyc12g010040.1.1	Pattern	4	0.99997	Solyc12g010040.1.1	SL2.50ch12	3180908-3187436	SL2.50ch12:3180908..3187436-	Leucyl aminopeptidase (AHRD V1 ***- D7DWG6_NOSA0);	011356 Peptidase M17, leucyl aminopeptidase	000819 Peptidase M17, leucyl aminopeptidase, C-terminal			3779							3779	evidence_code:10F1H1E1IEG
Solyc12g010600.1.1	Pattern	4	1	Solyc12g010600.1.1	SL2.50ch12	3579393-3586368	SL2.50ch12:3579393..3586368+	DNA-directed RNA polymerase (AHRD V1 ***- Q1L5Z1_SOLLC);	007121 RNA polymerase, beta subunit, conserved site	007120 DNA-directed RNA polymerase, subunit 2, domain 6	015712 DNA-directed RNA polymerase, subunit 2		6350							6350	evidence_code:10F1H1E1IEG
Solyc12g011010.1.1	Pattern	4	0.999994	Solyc12g011010.1.1	SL2.50ch12	3870609-3872065	SL2.50ch12:3870609..3872065-	Meiosis 5 (AHRD V1 *-*- B6T5X0_MAIZE)													evidence_code:10F1H1E1IEG
Solyc12g013650.1.1	Pattern	4	0.999983	Solyc12g013650.1.1	SL2.50ch12	4494795-4496351	SL2.50ch12:4494795..4496351+	COSII_At1g13380 (Fragment) (AHRD V1 *-*- C0KEY3_SOLDU);	009606 Protein of unknown function DUF1218												evidence_code:10F1H1E1IEG
Solyc12g013900.1.1	Pattern	4	1	Solyc12g013900.1.1	SL2.50ch12	4705140-4706523	SL2.50ch12:4705140..4706523-	CT099 (Fragment) (AHRD V1 **-- Q30GX2_SOLPI);	003245 Plastocyanin-like				9055							9055	evidence_code:10F0H1E1IEG
Solyc12g013950.1.1	Pattern	4	1	Solyc12g013950.1.1	SL2.50ch12	4775569-4784508	SL2.50ch12:4775569..4784508-	AT2G42700-like protein (Fragment) (AHRD V1 *-*- D6PPI9_9BRAS);	001619 Sec1-like protein				16192							16192	evidence_code:10F0H1E1IEG
Solyc12g014180.1.1	Pattern	4	0.99999	Solyc12g014180.1.1	SL2.50ch12	5027817-5032069	SL2.50ch12:5027817..5032069-	Malate dehydrogenase (AHRD V1 ***- Q8L5C9_SOLTU);	010097 Malate dehydrogenase, NAD-dependent, eukaryotes and gamma proteobacteria				0008152,	0005975,	55114					0008152,0005975,55114	evidence_code:10F1H1E1IEG
Solyc12g015880.1.1	Pattern	4	1	Solyc12g015880.1.1	SL2.50ch12	5868004-5871038	SL2.50ch12:5868004..5871038-	Heat shock protein 90 (AHRD V1 ***- Q14TB1_TOBAC);	019805 Heat shock protein Hsp90, conserved site	018249 EF-HAND 2	001404 Heat shock protein Hsp90		0005524,	6950						0005524,6950	evidence_code:10F0H1E1IEG
Solyc12g042540.1.1	Pattern	4	0.999983	Solyc12g042540.1.1	SL2.50ch12	43333089-43333403	SL2.50ch12:43333089..43333403-	Unknown Protein (AHRD V1)													evidence_code:10F1H0E1IEG
Solyc12g049190.1.1	Pattern	4	0.999852	Solyc12g049190.1.1	SL2.50ch12	46049874-46052620	SL2.50ch12:46049874..46052620+	LRR receptor-like serine/threonine-protein kinase, RLP					4675							4675	evidence_code:10F0H1E0IEG
Solyc12g056250.1.1	Pattern	4	1	Solyc12g056250.1.1	SL2.50ch12	47565850-47567987	SL2.50ch12:47565850..47567987-	Glutathione S-transferase (AHRD V1 ***- Q9M558_EUPES);	017933 Glutathione S-transferase/chloride channel, C-terminal												evidence_code:10F1H1E1IEG
Solyc12g056650.1.1	Pattern	4	0.999294	Solyc12g056650.1.1	SL2.50ch12	47985938-47998455	SL2.50ch12:47985938..47998455-	Tomato GIGANTEA 2					5515							5515	evidence_code:10F0H1E1IEG
Solyc12g056990.1.1	Pattern	4	0.99961	Solyc12g056990.1.1	SL2.50ch12	48428427-48429341	SL2.50ch12:48428427..48429341+	Unknown Protein (AHRD V1)													evidence_code:10F0H1E0IEG
Solyc12g062470.1.1	Pattern	4	0.997693	Solyc12g062470.1.1	SL2.50ch12	51107506-51107991	SL2.50ch12:51107506..51107991-	Ycf2 (AHRD V1 ***- C0LEB7_9ROSI)													evidence_code:10F0H1E0IEG
Solyc12g070080.1.1	Pattern	4	0.998442	Solyc12g070080.1.1	SL2.50ch12	54592268-54594586	SL2.50ch12:54592268..54594586-	N-acylethanolamine amidohydrolase (AHRD V1 **-- D7MRU1_ARALY);	000120 Amidase signature enzyme				16884							16884	evidence_code:10F0H0E1IEG
Solyc12g087830.1.1	Pattern	4	0.99979	Solyc12g087830.1.1	SL2.50ch12	61766315-61777923	SL2.50ch12:61766315..61777923+	MADS box transcription factor (AHRD V1 ***- Q8L5F7_DAUCA);	002100 Transcription factor, MADS-box				5634							5634	evidence_code:10F0H1E1IEG
Solyc12g088730.1.1	Pattern	4	0.999805	Solyc12g088730.1.1	SL2.50ch12	62423490-62429208	SL2.50ch12:62423490..62429208+	50S ribosomal protein L4 (AHRD V1 ***- Q8LE97_ARATH);	015498 Ribosomal protein L4				0003735,	5515						0003735,5515	evidence_code:10F1H1E1IEG
Solyc12g094410.1.1	Pattern	4	0.999996	Solyc12g094410.1.1	SL2.50ch12	62972424-62976753	SL2.50ch12:62972424..62976753+	Kinase family protein (AHRD V1 ***- D7MEZ1_ARALY);	015783 ATMRK serine/threonine protein kinase-like				0008152,	6468						0008152,6468	evidence_code:10F0H1E1IEG
Solyc12g095870.1.1	Pattern	4	0.999502	Solyc12g095870.1.1	SL2.50ch12	63323065-63326198	SL2.50ch12:63323065..63326198+	Serine/threonine-protein kinase 6 (AHRD V1 ***- B5X2V6_SALSA);	002290 Serine/threonine protein kinase				6468							6468	evidence_code:10F0H1E1IEG
Solyc12g096210.1.1	Pattern	4	0.99999	Solyc12g096210.1.1	SL2.50ch12	63569063-63571479	SL2.50ch12:63569063..63571479+	Unknown Protein (AHRD V1)													evidence_code:10F0H0E0IEG
Solyc12g096220.1.1	Pattern	4	1	Solyc12g096220.1.1	SL2.50ch12	63577374-63583356	SL2.50ch12:63577374..63583356+	60S ribosomal protein L7 (AHRD V1 *-*- D7LR12_ARALY);	005512 Rop nucleotide exchanger, PRONE				0005840,	0015934,	5089					0005840,0015934,5089	evidence_code:10F0H1E1IEG
Solyc12g096350.1.1	Pattern	4	1	Solyc12g096350.1.1	SL2.50ch12	63654463-63655829	SL2.50ch12:63654463..63655829+	WRKY transcription factor 11 (AHRD V1 ***- D7MB53_ARALY);	003657 DNA-binding WRKY				45449							45449	evidence_code:10F1H1E1IEG
Solyc12g096880.1.1	Pattern	4	0.998425	Solyc12g096880.1.1	SL2.50ch12	63969253-63970587	SL2.50ch12:63969253..63970587+	Tir, resistance protein fragment					30246							30246	evidence_code:10F0H1E0IEG
Solyc12g096890.1.1	Pattern	4	0.999985	Solyc12g096890.1.1	SL2.50ch12	63970662-63971522	SL2.50ch12:63970662..63971522+	F-box protein PP2-B1 (AHRD V1 **-- PP2B1_ARATH)													evidence_code:10F1H1E1IEG
Solyc12g096930.1.1	Pattern	4	0.999999	Solyc12g096930.1.1	SL2.50ch12	63988881-63992407	SL2.50ch12:63988881..63992407+	Caleosin (AHRD V1 ***- Q9SQ57_SESIN);	007736 Caleosin related												evidence_code:10F1H1E1IEG
Solyc12g099190.1.1	Pattern	4	0.999381	Solyc12g099190.1.1	SL2.50ch12	64769687-64770214	SL2.50ch12:64769687..64770214+	Invertase inhibitor (AHRD V1 ***- C1KBP2_SOLTU);	006501 Pectinesterase inhibitor				30599							30599	evidence_code:10F0H1E1IEG
Solyc12g100330.1.1	Pattern	4	0.999997	Solyc12g100330.1.1	SL2.50ch12	65430879-65437290	SL2.50ch12:65430879..65437290+	Cytosine-specific methyltransferase (AHRD V1 **** B9GLJ3_POPTR);	001525 C-5 cytosine-specific DNA methylase				3886							3886	evidence_code:10F0H1E1IEG
Solyc01g006180.2.1	Pattern	5	0.996984	Solyc01g006180.2.1	SL2.50ch01	813047-818684	SL2.50ch01:813047..818684-	GTP-binding protein-like (AHRD V1 ***- Q69NK1_ORYSJ)					3924							3924
Solyc01g006850.1.1	Pattern	5	0.999894	Solyc01g006850.1.1	SL2.50ch01	1417373-1420666	SL2.50ch01:1417373..1420666+	Pentatricopeptide repeat-containing protein (AHRD V1 ***- D7LZQ2_ARALY);	002885 Pentatricopeptide repeat												evidence_code:10F0H1E0IEG
Solyc01g057480.1.1	Pattern	5	0.997539	Solyc01g057480.1.1	SL2.50ch01	53938473-53942085	SL2.50ch01:53938473..53942085+	Helicase-like protein (AHRD V1 ***- Q84QR0_ORYSJ);	010285 Protein of unknown function DUF889, eukaryote												evidence_code:10F0H1E0IEG
Solyc01g058330.1.1	Pattern	5	0.998832	Solyc01g058330.1.1	SL2.50ch01	58963845-58964078	SL2.50ch01:58963845..58964078+	Unknown Protein (AHRD V1)													evidence_code:10F0H0E0IEG
Solyc01g090400.2.1	Pattern	5	0.999944	Solyc01g090400.2.1	SL2.50ch01	75846513-75847640	SL2.50ch01:75846513..75847640+	EF hand family protein (AHRD V1 ***- B6T381_MAIZE)
Solyc01g102440.2.1	Pattern	5	0.999335	Solyc01g102440.2.1	SL2.50ch01	83016466-83017097	SL2.50ch01:83016466..83017097-	Organic solute transporter-like (AHRD V1 *-*- Q8H5Q5_ORYSJ);	005178 Protein of unknown function DUF300
Solyc01g107840.2.1	Pattern	5	1	Solyc01g107840.2.1	SL2.50ch01	87009561-87010371	SL2.50ch01:87009561..87010371+	Immediate-early salicylate-induced glucosyltransferase (AHRD V1 *-*- P93364_TOBAC)
Solyc01g108700.2.1	Pattern	5	1	Solyc01g108700.2.1	SL2.50ch01	87696191-87696693	SL2.50ch01:87696191..87696693+	Unknown Protein (AHRD V1)
Solyc01g111270.2.1	Pattern	5	0.998735	Solyc01g111270.2.1	SL2.50ch01	89342004-89344615	SL2.50ch01:89342004..89344615+	Armadillo/beta-catenin repeat family protein (AHRD V1 ***- D7MDH4_ARALY);	011989 Armadillo-like helical				5488							5488
Solyc02g014740.1.1	Pattern	5	0.992452	Solyc02g014740.1.1	SL2.50ch02	9225396-9226067	SL2.50ch02:9225396..9226067+	Os09g0451700 protein (Fragment) (AHRD V1 *-*- Q0J1B9_ORYSJ);	007592 Protein of unknown function DUF573												evidence_code:10F0H0E0IEG
Solyc02g032400.1.1	Pattern	5	0.998642	Solyc02g032400.1.1	SL2.50ch02	19125517-19126920	SL2.50ch02:19125517..19126920-	Unknown Protein (AHRD V1)													evidence_code:10F0H0E0IEG
Solyc02g064930.1.1	Pattern	5	0.99873	Solyc02g064930.1.1	SL2.50ch02	30606492-30607448	SL2.50ch02:30606492..30607448+	Serine/threonine-protein kinase 4 (AHRD V1 ***- STK4_XENLA);	002290 Serine/threonine protein kinase				42803							42803	evidence_code:10F0H1E0IEG
Solyc02g078700.2.1	Pattern	5	0.997816	Solyc02g078700.2.1	SL2.50ch02	37949734-37953056	SL2.50ch02:37949734..37953056+	C20orf11 homolog (AHRD V1 **-- B5X636_SALSA);	019589 Ran binding protein, CRA domain				5515							5515
Solyc02g092850.1.1	Pattern	5	0.998269	Solyc02g092850.1.1	SL2.50ch02	48396881-48398388	SL2.50ch02:48396881..48398388-	T24D18.4 (Fragment) (AHRD V1 *--- Q0WPH2_ARATH)													evidence_code:10F0H0E0IEG
Solyc03g025210.2.1	Pattern	5	0.99945	Solyc03g025210.2.1	SL2.50ch03	7056223-7058777	SL2.50ch03:7056223..7058777+	Mate efflux family protein (AHRD V1 **-- D7M5Q2_ARALY);	002528 Multi antimicrobial extrusion protein MatE				15299							15299
Solyc03g025700.1.1	Pattern	5	0.997331	Solyc03g025700.1.1	SL2.50ch03	7498208-7499827	SL2.50ch03:7498208..7499827+	Pentatricopeptide repeat-containing protein (AHRD V1 ***- D7KHY5_ARALY);	002885 Pentatricopeptide repeat				0004519,	8116						0004519,8116	evidence_code:10F0H1E1IEG
Solyc03g034270.2.1	Pattern	5	0.997733	Solyc03g034270.2.1	SL2.50ch03	10289116-10295741	SL2.50ch03:10289116..10295741-	Abhydrolase domain-containing protein FAM108B1 (AHRD V1 **-- C0HAS5_SALSA)
Solyc03g083320.2.1	Pattern	5	1	Solyc03g083320.2.1	SL2.50ch03	46697415-46700140	SL2.50ch03:46697415..46700140+	Calcineurin B-like calcium binding protein (AHRD V1 **** B2ZYT8_VICFA);	018248 EF hand				5509							5509
Solyc03g116000.1.1	Pattern	5	0.994648	Solyc03g116000.1.1	SL2.50ch03	59596583-59598448	SL2.50ch03:59596583..59598448-	Pentatricopeptide repeat-containing protein (AHRD V1 ***- D7LNE6_ARALY);	002885 Pentatricopeptide repeat				0004519,	8116						0004519,8116	evidence_code:10F0H1E0IEG
Solyc03g119630.2.1	Pattern	5	0.992207	Solyc03g119630.2.1	SL2.50ch03	62245301-62246283	SL2.50ch03:62245301..62246283+	Agenet domain-containing protein / bromo-adjacent homology (BAH) domain-containing protein-like (AHRD V1 *-*- Q69N34_ORYSJ);	006121 Heavy metal transport/detoxification protein				30001							30001
Solyc03g119850.1.1	Pattern	5	0.996074	Solyc03g119850.1.1	SL2.50ch03	62456791-62460968	SL2.50ch03:62456791..62460968-	Protein LSM14 homolog A-B (AHRD V1 *--- L14AB_XENLA);	019053 FFD and TFG box motifs												evidence_code:10F0H0E0IEG
Solyc03g122170.2.1	Pattern	5	0.993338	Solyc03g122170.2.1	SL2.50ch03	64144705-64148560	SL2.50ch03:64144705..64148560+	L-lactate dehydrogenase (AHRD V1 ***- B2WJB5_PYRTR);	012133 Alpha-hydroxy acid dehydrogenase, FMN-dependent				8891							8891
Solyc04g047860.1.1	Pattern	5	0.999993	Solyc04g047860.1.1	SL2.50ch04	37275501-37277424	SL2.50ch04:37275501..37277424+	Unknown Protein (AHRD V1)													evidence_code:10F0H0E0IEG
Solyc04g054200.2.1	Pattern	5	0.999248	Solyc04g054200.2.1	SL2.50ch04	51083393-51089834	SL2.50ch04:51083393..51089834+	Receptor like kinase, RLK					0005515,	4675						0005515,4675
Solyc05g013730.2.1	Pattern	5	0.999936	Solyc05g013730.2.1	SL2.50ch05	7030827-7039619	SL2.50ch05:7030827..7039619-	Auxin-independent growth protein (Fragment) (AHRD V1 *--- Q676V9_HYAOR);	004348 Protein of unknown function DUF246, plant
Solyc05g025920.2.1	Pattern	5	0.994339	Solyc05g025920.2.1	SL2.50ch05	38034093-38036055	SL2.50ch05:38034093..38036055+	Auxin-induced SAUR-like protein (AHRD V1 *--- Q8S349_CAPAN);	003676 Auxin responsive SAUR protein				5516							5516
Solyc05g041770.1.1	Pattern	5	0.999993	Solyc05g041770.1.1	SL2.50ch05	52849534-52850787	SL2.50ch05:52849534..52850787+	Guanylate binding protein 1 (AHRD V1 ***- B2XWS1_PIG);	015894 Guanylate-binding protein, N-terminal				5525							5525	evidence_code:10F0H1E0IEG
Solyc05g045640.1.1	Pattern	5	0.999995	Solyc05g045640.1.1	SL2.50ch05	56510549-56512817	SL2.50ch05:56510549..56512817+	Mutator-like transposase (AHRD V1 ***- Q9SR14_ARATH);	018289 MULE transposase, conserved domain												evidence_code:10F0H1E0IEG
Solyc05g045740.1.1	Pattern	5	0.999511	Solyc05g045740.1.1	SL2.50ch05	56718883-56719239	SL2.50ch05:56718883..56719239+	Unknown Protein (AHRD V1)													evidence_code:10F0H0E0IEG
Solyc05g046170.1.1	Pattern	5	0.999967	Solyc05g046170.1.1	SL2.50ch05	57499163-57499366	SL2.50ch05:57499163..57499366-	Major latex-like protein (AHRD V1 **-- Q9AXU0_PRUPE);	000916 Bet v I allergen				9607							9607	evidence_code:10F0H1E0IEG
Solyc06g005740.1.1	Pattern	5	0.993693	Solyc06g005740.1.1	SL2.50ch06	776461-777621	SL2.50ch06:776461..777621+	Pumilio-like (AHRD V1 ***- Q6K9R1_ORYSJ);	011989 Armadillo-like helical				0005488,	3723						0005488,3723	evidence_code:10F0H1E0IEG
Solyc06g050390.1.1	Pattern	5	1	Solyc06g050390.1.1	SL2.50ch06	29491373-29493882	SL2.50ch06:29491373..29493882-	Serine/threonine-protein phosphatase 7 long form homolog (AHRD V1 *-*- PPP7L_ARATH);	019557 Aminotransferase-like, plant mobile domain												evidence_code:10F0H1E0IEG
Solyc06g060050.1.1	Pattern	5	0.999879	Solyc06g060050.1.1	SL2.50ch06	34354169-34356067	SL2.50ch06:34354169..34356067+	Pentatricopeptide repeat-containing protein (AHRD V1 ***- D7M7B9_ARALY);	002885 Pentatricopeptide repeat				0004519,	5030						0004519,5030	evidence_code:10F0H1E0IEG
Solyc06g060440.1.1	Pattern	5	0.999597	Solyc06g060440.1.1	SL2.50ch06	34859949-34862156	SL2.50ch06:34859949..34862156+	Transmembrane emp24 domain-containing protein 10 (AHRD V1 ***- B6SSF8_MAIZE);	000348 emp24/gp25L/p24				0042802,	32403						0042802,32403	evidence_code:10F0H1E0IEG
Solyc06g069590.2.1	Pattern	5	1	Solyc06g069590.2.1	SL2.50ch06	39732003-39733099	SL2.50ch06:39732003..39733099+	Remorin family protein (AHRD V1 *-*- D7MUJ3_ARALY);	005516 Remorin, C-terminal region
Solyc06g069830.1.1	Pattern	5	0.999994	Solyc06g069830.1.1	SL2.50ch06	39868935-39869187	SL2.50ch06:39868935..39869187-	Unknown Protein (AHRD V1)													evidence_code:10F0H0E0IEG
Solyc07g014710.1.1	Pattern	5	0.990576	Solyc07g014710.1.1	SL2.50ch07	5151867-5153152	SL2.50ch07:5151867..5153152-	Serine/threonine-protein phosphatase 7 long form homolog (AHRD V1 **-- PPP7L_ARATH);	019557 Aminotransferase-like, plant mobile domain												evidence_code:10F0H1E0IEG
Solyc07g042090.2.1	Pattern	5	0.999124	Solyc07g042090.2.1	SL2.50ch07	52343130-52347249	SL2.50ch07:52343130..52347249-	Transmembrane protein 34 (AHRD V1 ***- A9UM61_XENTR);	005178 Protein of unknown function DUF300				5215							5215
Solyc07g064320.1.1	Pattern	5	0.999975	Solyc07g064320.1.1	SL2.50ch07	63742864-63743364	SL2.50ch07:63742864..63743364-	Unknown Protein (AHRD V1)													evidence_code:10F1H0E1IEG
Solyc07g064390.1.1	Pattern	5	0.99998	Solyc07g064390.1.1	SL2.50ch07	63798797-63799639	SL2.50ch07:63798797..63799639-	Phosphatase PTC7 homolog (AHRD V1 **** C1BT38_9MAXI);	010822 Sporulation stage II, protein E C-terminal				4722							4722	evidence_code:10F0H1E0IEG
Solyc08g006210.1.1	Pattern	5	0.991841	Solyc08g006210.1.1	SL2.50ch08	907768-911493	SL2.50ch08:907768..911493+	B3 domain-containing protein Os03g0212300 (AHRD V1 *-*- Y3123_ORYSJ);	003340 Transcriptional factor B3				3700							3700	evidence_code:10F0H1E0IEG
Solyc08g008200.1.1	Pattern	5	0.998603	Solyc08g008200.1.1	SL2.50ch08	2658313-2661038	SL2.50ch08:2658313..2661038-	Cation/H(+) antiporter 18 (AHRD V1 **** CHX18_ARATH);	006153 Cation/H+ exchanger				0015385,	15386						0015385,15386	evidence_code:10F0H1E0IEG
Solyc08g067650.1.1	Pattern	5	0.997071	Solyc08g067650.1.1	SL2.50ch08	53861969-53862439	SL2.50ch08:53861969..53862439-	Unknown Protein (AHRD V1)													evidence_code:10F0H0E1IEG
Solyc08g074250.1.1	Pattern	5	0.998669	Solyc08g074250.1.1	SL2.50ch08	55526270-55528885	SL2.50ch08:55526270..55528885-	Cc-nbs-lrr, resistance protein					0005515,	166						0005515,166	evidence_code:10F0H1E1IEG
Solyc08g081630.1.1	Pattern	5	0.990195	Solyc08g081630.1.1	SL2.50ch08	61787281-61789385	SL2.50ch08:61787281..61789385+	WRKY transcription factor 19 (AHRD V1 *-*- C9DI08_9ROSI);	003657 DNA-binding WRKY				45449							45449	evidence_code:10F0H1E0IEG
Solyc08g083510.1.1	Pattern	5	0.999206	Solyc08g083510.1.1	SL2.50ch08	60103617-60105757	SL2.50ch08:60103617..60105757+	Flavonoid 3&apos;,5&apos;-hydroxylase (AHRD V1 **-- C75A2_SOLME);	002401 Cytochrome P450, E-class, group I				19825							19825
Solyc09g031690.2.1	Pattern	5	0.991058	Solyc09g031690.2.1	SL2.50ch09	23517711-23519152	SL2.50ch09:23517711..23519152+	Unknown Protein (AHRD V1)
Solyc09g064900.1.1	Pattern	5	0.993622	Solyc09g064900.1.1	SL2.50ch09	57994509-57994976	SL2.50ch09:57994509..57994976+	AAA ATPase containing von Willebrand factor type A (AHRD V1 *--- B6THL9_MAIZE)													evidence_code:10F0H0E1IEG
Solyc10g005350.2.1	Pattern	5	0.99998	Solyc10g005350.2.1	SL2.50ch10	258489-260485	SL2.50ch10:258489..260485+	Xyloglucan endotransglucosylase/hydrolase 1 (AHRD V1 **** C0IRG0_9ERIC);	016455 Xyloglucan endotransglucosylase/hydrolase				16798							16798
Solyc10g012270.1.1	Pattern	5	0.994018	Solyc10g012270.1.1	SL2.50ch10	4846617-4847193	SL2.50ch10:4846617..4847193+	Ubiquitin-conjugating enzyme E2 5 (AHRD V1 ***- UBC5_ARATH);	015581 Ubiquitin-conjugating enzyme				0016567,	43687						0016567,43687	evidence_code:10F0H1E0IEG
Solyc10g017490.1.1	Pattern	5	0.999811	Solyc10g017490.1.1	SL2.50ch10	5362924-5369956	SL2.50ch10:5362924..5369956+	Kinase family protein (AHRD V1 **** D7KBF8_ARALY);	002290 Serine/threonine protein kinase				4704							4704	evidence_code:10F0H1E0IEG
Solyc10g054690.1.1	Pattern	5	0.999867	Solyc10g054690.1.1	SL2.50ch10	51214559-51216198	SL2.50ch10:51214559..51216198+	Mutator-like transposase (AHRD V1 ***- Q9SR14_ARATH);	006564 Zinc finger, PMZ-type				8270							8270	evidence_code:10F0H1E0IEG
Solyc10g079910.1.1	Pattern	5	1	Solyc10g079910.1.1	SL2.50ch10	60693789-60698023	SL2.50ch10:60693789..60698023+	Solute carrier family 35 member E1 (AHRD V1 **-- B7ZTJ7_XENTR);	004853 Protein of unknown function DUF250												evidence_code:10F0H1E1IEG
Solyc11g008030.1.1	Pattern	5	0.992032	Solyc11g008030.1.1	SL2.50ch11	2243066-2250910	SL2.50ch11:2243066..2250910+	Laccase-16 (AHRD V1 **-- LAC16_ARATH);	001117 Multicopper oxidase, type 1				55114							55114	evidence_code:10F0H1E0IEG
Solyc11g030390.1.1	Pattern	5	0.993816	Solyc11g030390.1.1	SL2.50ch11	18274663-18277574	SL2.50ch11:18274663..18277574-	MADS box interactor-like (AHRD V1 *-*- Q6K819_ORYSJ)													evidence_code:10F1H1E1IEG
Solyc01g005320.2.1	Pattern	6	1	Solyc01g005320.2.1	SL2.50ch01	226371-228592	SL2.50ch01:226371..228592-	Conserved membrane protein (AHRD V1 **-- D5ZCG4_MYCTU);	010721 Protein of unknown function DUF1295				16021							16021
Solyc01g005820.2.1	Pattern	6	1	Solyc01g005820.2.1	SL2.50ch01	537499-541732	SL2.50ch01:537499..541732+	Splicing factor arginine/serine-rich 4 (AHRD V1 *--- B6U7F9_MAIZE);	012677 Nucleotide-binding, alpha-beta plait				0003676,	166						0003676,166
Solyc01g007680.1.1	Pattern	6	0.999732	Solyc01g007680.1.1	SL2.50ch01	1896590-1896985	SL2.50ch01:1896590..1896985-	Orf146 protein (AHRD V1 ***- Q9MFF3_BETVU)													evidence_code:10F0H1E0IEG
Solyc01g008220.2.1	Pattern	6	0.995625	Solyc01g008220.2.1	SL2.50ch01	2351732-2354922	SL2.50ch01:2351732..2354922-	Arabinogalactan protein (AHRD V1 ***- B6SST2_MAIZE)
Solyc01g014100.2.1	Pattern	6	1	Solyc01g014100.2.1	SL2.50ch01	11575508-11576183	SL2.50ch01:11575508..11576183+	Unknown Protein (AHRD V1)
Solyc01g017850.1.1	Pattern	6	0.999467	Solyc01g017850.1.1	SL2.50ch01	25772004-25775549	SL2.50ch01:25772004..25775549+	Helicase-like protein (AHRD V1 *-*- Q9AYF0_ORYSJ);	010285 Protein of unknown function DUF889, eukaryote												evidence_code:10F0H1E0IEG
Solyc01g068190.2.1	Pattern	6	0.999918	Solyc01g068190.2.1	SL2.50ch01	69680690-69683937	SL2.50ch01:69680690..69683937-	Unknown Protein (AHRD V1)
Solyc01g088030.2.1	Pattern	6	0.994524	Solyc01g088030.2.1	SL2.50ch01	74645626-74648995	SL2.50ch01:74645626..74648995+	Structure-specific endonuclease subunit slx1 (AHRD V1 *-*- D3PJZ8_9MAXI);	000305 Excinuclease ABC, C subunit, N-terminal				5622							5622
Solyc01g091760.2.1	Pattern	6	0.999976	Solyc01g091760.2.1	SL2.50ch01	77102050-77103010	SL2.50ch01:77102050..77103010-	Ethylene responsive transcription factor 2a (AHRD V1 *-*- C0J9I7_9ROSA);	001471 Pathogenesis-related transcriptional factor and ERF, DNA-binding				0003677,	6355						0003677,6355
Solyc01g094320.2.1	Pattern	6	0.999985	Solyc01g094320.2.1	SL2.50ch01	77600987-77603710	SL2.50ch01:77600987..77603710-	Cysteine and glycine-rich protein 3 (AHRD V1 **-- D2SQP3_PIG);	001781 Zinc finger, LIM-type				42802							42802
Solyc01g094850.1.1	Pattern	6	0.999668	Solyc01g094850.1.1	SL2.50ch01	78016895-78018703	SL2.50ch01:78016895..78018703+	Pentatricopeptide repeat-containing protein (AHRD V1 ***- D7LDV7_ARALY);	002885 Pentatricopeptide repeat				4519							4519	evidence_code:10F0H1E0IEG
Solyc01g095110.2.1	Pattern	6	0.999999	Solyc01g095110.2.1	SL2.50ch01	78263895-78266412	SL2.50ch01:78263895..78266412-	Pentatricopeptide repeat-containing protein (AHRD V1 ***- D7LSA9_ARALY);	002885 Pentatricopeptide repeat
Solyc01g095870.1.1	Pattern	6	0.997945	Solyc01g095870.1.1	SL2.50ch01	78766347-78769896	SL2.50ch01:78766347..78769896-	Unknown Protein (AHRD V1)													evidence_code:10F0H1E0IEG
Solyc01g097630.1.1	Pattern	6	0.990538	Solyc01g097630.1.1	SL2.50ch01	80165238-80166975	SL2.50ch01:80165238..80166975+	BAC19.2 (AHRD V1 ***- Q9FYX4_SOLLC)													evidence_code:10F0H0E0IEG
Solyc01g098250.2.1	Pattern	6	0.995502	Solyc01g098250.2.1	SL2.50ch01	80592618-80596242	SL2.50ch01:80592618..80596242+	Chaperone protein dnaJ 49 (AHRD V1 *-*- DNJ49_ARATH);	003095 Heat shock protein DnaJ				0006457,	31072						0006457,31072
Solyc01g098860.2.1	Pattern	6	0.992662	Solyc01g098860.2.1	SL2.50ch01	81006669-81008534	SL2.50ch01:81006669..81008534+	Uncharacterized GPI-anchored protein At3g06035 (AHRD V1 ***- UGPI4_ARATH)
Solyc01g100260.2.1	Pattern	6	0.999835	Solyc01g100260.2.1	SL2.50ch01	82089176-82095527	SL2.50ch01:82089176..82095527+	Guanosine-5&apos-triphosphate 3&apos-diphosphate pyrophosphatase (AHRD V1 **-- D8MKR7_9ENTR);	003695 Ppx/GppA phosphatase
Solyc01g102560.2.1	Pattern	6	0.990676	Solyc01g102560.2.1	SL2.50ch01	83107049-83108226	SL2.50ch01:83107049..83108226-	Eukaryotic translation initiation factor 3 subunit 8-like protein (AHRD V1 ***- Q9LIL2_ARATH);	000717 Proteasome component region PCI				5852							5852
Solyc01g105810.2.1	Pattern	6	0.999465	Solyc01g105810.2.1	SL2.50ch01	85610091-85615976	SL2.50ch01:85610091..85615976+	Rab-GDP dissociation inhibitor (AHRD V1 **** A5CKE3_SOLLC);	000806 Rab GDI protein				0005093,	31267						0005093,31267
Solyc01g106870.2.1	Pattern	6	0.999988	Solyc01g106870.2.1	SL2.50ch01	86350777-86353911	SL2.50ch01:86350777..86353911+	Receptor kinase 3 (AHRD V1 ***- Q948X3_BRACM);	000719 Protein kinase, core				6468							6468
Solyc01g107380.2.1	Pattern	6	0.997612	Solyc01g107380.2.1	SL2.50ch01	86699241-86704780	SL2.50ch01:86699241..86704780-	Seed maturation protein PM23 (Fragment) (AHRD V1 ***- Q9SEL1_SOYBN)
Solyc01g108630.2.1	Pattern	6	0.998036	Solyc01g108630.2.1	SL2.50ch01	87640633-87643378	SL2.50ch01:87640633..87643378+	Nitrite reductase (AHRD V1 ***- Q76KB0_TOBAC);	006067 Nitrite and sulphite reductase 4Fe-4S region				5515							5515
Solyc01g108780.2.1	Pattern	6	1	Solyc01g108780.2.1	SL2.50ch01	87731249-87732418	SL2.50ch01:87731249..87732418-	Alpha-hydroxynitrile lyase (AHRD V1 **-- O49897_MANES);	000073 Alpha/beta hydrolase fold-1				0080031,	80030						0080031,80030
Solyc01g109260.2.1	Pattern	6	0.999636	Solyc01g109260.2.1	SL2.50ch01	88011651-88016271	SL2.50ch01:88011651..88016271-	At2g16070/F7H1.9 (AHRD V1 ***- Q93ZL0_ARATH)					5515							5515
Solyc01g109810.2.1	Pattern	6	0.990451	Solyc01g109810.2.1	SL2.50ch01	88429836-88430887	SL2.50ch01:88429836..88430887+	Genomic DNA chromosome 5 TAC clone K1F13 (AHRD V1 ***- Q9FJZ5_ARATH)
Solyc01g112100.2.1	Pattern	6	0.996155	Solyc01g112100.2.1	SL2.50ch01	89962554-89964946	SL2.50ch01:89962554..89964946-	Dimethylaniline monooxygenase 5 (AHRD V1 **** B5X0U9_SALSA);	012143 Dimethylaniline monooxygenase, N-oxide-forming				4497							4497
Solyc02g005280.1.1	Pattern	6	0.99987	Solyc02g005280.1.1	SL2.50ch02	1862934-1864751	SL2.50ch02:1862934..1864751-	Pentatricopeptide repeat-containing protein (AHRD V1 ***- D7KHY5_ARALY);	002885 Pentatricopeptide repeat												evidence_code:10F0H1E1IEG
Solyc02g020910.2.1	Pattern	6	0.999897	Solyc02g020910.2.1	SL2.50ch02	11008922-11043707	SL2.50ch02:11008922..11043707+	Myosin-like protein (AHRD V1 ***- Q9LHE9_ARATH);	001609 Myosin head, motor region				60001							60001
Solyc02g031720.1.1	Pattern	6	0.996051	Solyc02g031720.1.1	SL2.50ch02	17511693-17512951	SL2.50ch02:17511693..17512951+	cDNA clone J013074B07 full insert sequence (AHRD V1 *--- B7ECA1_ORYSJ);	004332 Transposase, MuDR, plant												evidence_code:10F0H0E0IEG
Solyc02g031730.1.1	Pattern	6	1	Solyc02g031730.1.1	SL2.50ch02	17514834-17515855	SL2.50ch02:17514834..17515855+	Unknown Protein (AHRD V1)													evidence_code:10F0H0E0IEG
Solyc02g043840.1.1	Pattern	6	0.997972	Solyc02g043840.1.1	SL2.50ch02	22688225-22689983	SL2.50ch02:22688225..22689983+	HAT family dimerisation domain containing protein (AHRD V1 ***- Q2R3V9_ORYSJ);	007021 Protein of unknown function DUF659												evidence_code:10F0H1E0IEG
Solyc02g062960.2.1	Pattern	6	0.999448	Solyc02g062960.2.1	SL2.50ch02	29504526-29506576	SL2.50ch02:29504526..29506576-	Homeobox-leucine zipper protein (AHRD V1 *-*- Q9FXN8_ZINEL);	001356 Homeobox				0003677,	4999						0003677,4999
Solyc02g065120.1.1	Pattern	6	0.999953	Solyc02g065120.1.1	SL2.50ch02	30859113-30862054	SL2.50ch02:30859113..30862054+	Mutator-like transposase (AHRD V1 ***- Q9AYG3_ORYSJ);	018289 MULE transposase, conserved domain				8270							8270	evidence_code:10F0H1E0IEG
Solyc02g065300.1.1	Pattern	6	0.999355	Solyc02g065300.1.1	SL2.50ch02	31069232-31072471	SL2.50ch02:31069232..31072471+	Leucyl-tRNA synthetase (AHRD V1 **** Q5PPJ6_RAT);	004493 Leucyl-tRNA synthetase, class Ia, archaeal/eukaryotic cytosolic				4823							4823	evidence_code:10F0H1E1IEG
Solyc02g065410.1.1	Pattern	6	0.991625	Solyc02g065410.1.1	SL2.50ch02	31155025-31157082	SL2.50ch02:31155025..31157082-	Pentatricopeptide repeat-containing protein (AHRD V1 ***- D7KIA6_ARALY);	002885 Pentatricopeptide repeat				4519							4519	evidence_code:10F0H1E0IEG
Solyc02g070280.2.1	Pattern	6	0.999517	Solyc02g070280.2.1	SL2.50ch02	34632835-34637531	SL2.50ch02:34632835..34637531-	Amino acid transporter (AHRD V1 **** D2B5D6_STRRD);	015606 Cationic amino acid transporter				0005289,	15326						0005289,15326
Solyc02g071160.2.1	Pattern	6	0.996603	Solyc02g071160.2.1	SL2.50ch02	35231145-35234551	SL2.50ch02:35231145..35234551+	Os10g0578600 protein (Fragment) (AHRD V1 ***- Q0IVC7_ORYSJ)
Solyc02g072430.1.1	Pattern	6	0.998755	Solyc02g072430.1.1	SL2.50ch02	36211645-36217074	SL2.50ch02:36211645..36217074+	LRR receptor-like serine/threonine-protein kinase FEI 1 (AHRD V1 *-** FEI1_ARATH);	013103 Reverse transcriptase, RNA-dependent DNA polymerase				4675							4675	evidence_code:10F0H1E0IEG
Solyc02g080950.1.1	Pattern	6	0.99997	Solyc02g080950.1.1	SL2.50ch02	39610383-39612644	SL2.50ch02:39610383..39612644+	Pentatricopeptide repeat-containing protein (AHRD V1 ***- D7M173_ARALY);	002885 Pentatricopeptide repeat				4519							4519	evidence_code:10F0H1E0IEG
Solyc02g082380.1.1	Pattern	6	0.997607	Solyc02g082380.1.1	SL2.50ch02	40643516-40644354	SL2.50ch02:40643516..40644354-	MYB transcription factor (AHRD V1 *-*- Q9FNN6_ARATH);	006447 Myb-like DNA-binding region, SHAQKYF class				3677							3677	evidence_code:10F0H0E0IEG
Solyc02g083530.1.1	Pattern	6	0.999869	Solyc02g083530.1.1	SL2.50ch02	41471172-41471554	SL2.50ch02:41471172..41471554+	Genomic DNA chromosome 5 TAC clone K2A18 (AHRD V1 ***- Q9FKX3_ARATH)													evidence_code:10F0H0E0IEG
Solyc02g083800.2.1	Pattern	6	0.998535	Solyc02g083800.2.1	SL2.50ch02	41645066-41646173	SL2.50ch02:41645066..41646173-	Cold-shock DNA binding protein (AHRD V1 *-** C1N2P4_MICPS);	002059 Cold-shock protein, DNA-binding				0003723,	0003697,	3690					0003723,0003697,3690
Solyc02g085420.2.1	Pattern	6	0.996633	Solyc02g085420.2.1	SL2.50ch02	42904687-42910671	SL2.50ch02:42904687..42910671-	U1 small nuclear ribonucleoprotein (AHRD V1 *-*- A8J8G5_CHLRE);	012677 Nucleotide-binding, alpha-beta plait				0003676,	166						0003676,166
Solyc02g086170.2.1	Pattern	6	0.999993	Solyc02g086170.2.1	SL2.50ch02	43498956-43501326	SL2.50ch02:43498956..43501326-	Unknown Protein (AHRD V1)
Solyc02g086800.2.1	Pattern	6	0.996448	Solyc02g086800.2.1	SL2.50ch02	43993361-44001589	SL2.50ch02:43993361..44001589+	Phospholipid-transporting ATPase (AHRD V1 **** C1HB29_PARBA);	006539 ATPase, P-type, phospholipid-translocating, flippase				4012							4012
Solyc02g087610.1.1	Pattern	6	0.999082	Solyc02g087610.1.1	SL2.50ch02	44557619-44559157	SL2.50ch02:44557619..44559157+	Pentatricopeptide repeat-containing protein (AHRD V1 ***- D7LM18_ARALY);	002885 Pentatricopeptide repeat				0004519,	8116						0004519,8116	evidence_code:10F0H1E0IEG
Solyc03g007310.2.1	Pattern	6	0.999928	Solyc03g007310.2.1	SL2.50ch03	1873856-1877023	SL2.50ch03:1873856..1877023+	Abscisic acid receptor PYL8 (AHRD V1 **-* PYL8_ARATH);	019587 Polyketide cyclase/dehydrase				0004872,	42803						0004872,42803
Solyc03g007830.2.1	Pattern	6	0.997734	Solyc03g007830.2.1	SL2.50ch03	2380349-2382848	SL2.50ch03:2380349..2382848-	Threonine endopeptidase (AHRD V1 *--- B6TCN7_MAIZE)
Solyc03g007880.1.1	Pattern	6	0.990351	Solyc03g007880.1.1	SL2.50ch03	2404362-2409402	SL2.50ch03:2404362..2409402-	Unknown Protein (AHRD V1)													evidence_code:10F0H0E1IEG
Solyc03g013340.2.1	Pattern	6	0.999201	Solyc03g013340.2.1	SL2.50ch03	4420782-4428523	SL2.50ch03:4420782..4428523-	Aquaporin Z transmembrane water channel (AHRD V1 **** A4SKG8_AERS4);	000425 Major intrinsic protein				0015250,	15115						0015250,15115
Solyc03g019730.2.1	Pattern	6	0.999206	Solyc03g019730.2.1	SL2.50ch03	6670321-6676255	SL2.50ch03:6670321..6676255-	Sumo activating enzyme 1b (AHRD V1 **** D7MQ99_ARALY);	009036 Molybdenum cofactor biosynthesis, MoeB				19948							19948
Solyc03g019870.2.1	Pattern	6	0.99347	Solyc03g019870.2.1	SL2.50ch03	6765561-6769072	SL2.50ch03:6765561..6769072-	Cytochrome P450					0016709,	10012						0016709,10012
Solyc03g025300.1.1	Pattern	6	0.999151	Solyc03g025300.1.1	SL2.50ch03	7123438-7123623	SL2.50ch03:7123438..7123623-	Unknown Protein (AHRD V1)													evidence_code:10F0H0E0IEG
Solyc03g044100.2.1	Pattern	6	0.999995	Solyc03g044100.2.1	SL2.50ch03	12060349-12063162	SL2.50ch03:12060349..12063162-	Peroxidase 5 (AHRD V1 **** B6E500_LITCN);	002016 Haem peroxidase, plant/fungal/bacterial				0004601,	5515						0004601,5515
Solyc03g045150.1.1	Pattern	6	0.99985	Solyc03g045150.1.1	SL2.50ch03	15606135-15606377	SL2.50ch03:15606135..15606377-	Amine oxidase (AHRD V1 **-- B8GR55_THISH);	006076 FAD dependent oxidoreductase				16491							16491	evidence_code:10F0H0E0IEG
Solyc03g059230.2.1	Pattern	6	1	Solyc03g059230.2.1	SL2.50ch03	25338356-25338790	SL2.50ch03:25338356..25338790+	Unknown Protein (AHRD V1)
Solyc03g071690.2.1	Pattern	6	0.999989	Solyc03g071690.2.1	SL2.50ch03	41282493-41284402	SL2.50ch03:41282493..41284402-	Non-symbiotic hemoglobin 2 (AHRD V1 **-- D7L8Z8_ARALY);	001032 Leghaemoglobin				0005344,	19825						0005344,19825
Solyc03g078110.1.1	Pattern	6	0.999999	Solyc03g078110.1.1	SL2.50ch03	43618099-43618449	SL2.50ch03:43618099..43618449-	Unknown Protein (AHRD V1)													evidence_code:10F0H0E1IEG
Solyc03g078770.2.1	Pattern	6	1	Solyc03g078770.2.1	SL2.50ch03	44997523-44999211	SL2.50ch03:44997523..44999211+	UDP-glucuronosyltransferase (AHRD V1 **** Q5UB81_ARATH);	002213 UDP-glucuronosyl/UDP-glucosyltransferase				15020							15020
Solyc03g080000.1.1	Pattern	6	0.997965	Solyc03g080000.1.1	SL2.50ch03	45441331-45442145	SL2.50ch03:45441331..45442145+	DUF599 family protein (AHRD V1 ***- Q8T1D5_DICDI);	006747 Protein of unknown function DUF599												evidence_code:10F0H1E0IEG
Solyc03g093600.1.1	Pattern	6	0.997529	Solyc03g093600.1.1	SL2.50ch03	48459787-48460416	SL2.50ch03:48459787..48460416-	Unknown Protein (AHRD V1)													evidence_code:10F0H0E0IEG
Solyc03g097850.1.1	Pattern	6	0.999824	Solyc03g097850.1.1	SL2.50ch03	53624545-53627076	SL2.50ch03:53624545..53627076+	Pentatricopeptide repeat-containing protein (AHRD V1 ***- D7M889_ARALY);	002885 Pentatricopeptide repeat				0004519,	8116						0004519,8116	evidence_code:10F0H1E1IEG
Solyc03g114840.2.1	Pattern	6	0.997479	Solyc03g114840.2.1	SL2.50ch03	58767673-58773979	SL2.50ch03:58767673..58773979-	MADS box transcription factor 11 (AHRD V1 **** D9IFM5_ONCHC);	002100 Transcription factor, MADS-box	002487 Transcription factor, K-box			0005515,	3700						0005515,3700
Solyc03g118970.2.1	Pattern	6	0.999448	Solyc03g118970.2.1	SL2.50ch03	61765935-61768849	SL2.50ch03:61765935..61768849-	Multidrug resistance protein mdtK (AHRD V1 ***- MDTK_CITK8);	015521 MATE family transporter related protein				5215							5215
Solyc03g123590.2.1	Pattern	6	0.999997	Solyc03g123590.2.1	SL2.50ch03	64452687-64455651	SL2.50ch03:64452687..64455651+	Remorin family protein (AHRD V1 ***- D7KLC3_ARALY);	005516 Remorin, C-terminal region				3677							3677
Solyc03g123780.2.1	Pattern	6	1	Solyc03g123780.2.1	SL2.50ch03	64565651-64568771	SL2.50ch03:64565651..64568771-	Receptor like kinase, RLK					1653							1653
Solyc04g007090.1.1	Pattern	6	0.996638	Solyc04g007090.1.1	SL2.50ch04	801121-804548	SL2.50ch04:801121..804548-	Lrr, resistance protein fragment													evidence_code:10F0H1E0IEG
Solyc04g007600.2.1	Pattern	6	0.999988	Solyc04g007600.2.1	SL2.50ch04	1283981-1287563	SL2.50ch04:1283981..1287563+	E3 ubiquitin-protein ligase MARCH3 (AHRD V1 *--- B5X3M1_SALSA);	011016 Zinc finger, RING-CH-type				5515							5515
Solyc04g025650.2.1	Pattern	6	0.999765	Solyc04g025650.2.1	SL2.50ch04	22160294-22164784	SL2.50ch04:22160294..22164784-	Monooxygenase FAD-binding (AHRD V1 **-- A1TC37_MYCVP);	003042 Aromatic-ring hydroxylase-like				0008152,	16491						0008152,16491
Solyc04g054400.2.1	Pattern	6	1	Solyc04g054400.2.1	SL2.50ch04	51618048-51623875	SL2.50ch04:51618048..51623875+	Short-chain dehydrogenase/reductase SDR (AHRD V1 **** C6PMQ2_9CLOT);	002347 Glucose/ribitol dehydrogenase				140							140
Solyc04g072240.2.1	Pattern	6	0.997947	Solyc04g072240.2.1	SL2.50ch04	56836369-56838665	SL2.50ch04:56836369..56838665+	Oxidoreductase family protein (AHRD V1 ***- D7LXC3_ARALY);	016040 NAD(P)-binding domain				0009055,	8746						0009055,8746
Solyc04g072360.1.1	Pattern	6	0.995898	Solyc04g072360.1.1	SL2.50ch04	56971123-56973353	SL2.50ch04:56971123..56973353+	F-box/LRR-repeat protein 13 (AHRD V1 ***- FBL13_ARATH);	001810 Cyclin-like F-box				31177							31177	evidence_code:10F0H0E0IEG
Solyc04g077150.2.1	Pattern	6	0.999999	Solyc04g077150.2.1	SL2.50ch04	59679792-59682733	SL2.50ch04:59679792..59682733+	Erg28 like protein expressed (AHRD V1 ***- Q2QLQ4_ORYSJ);	005352 Erg28-like				30674							30674
Solyc04g077770.2.1	Pattern	6	0.999969	Solyc04g077770.2.1	SL2.50ch04	60269284-60272280	SL2.50ch04:60269284..60272280-	Unknown Protein (AHRD V1)
Solyc04g078970.1.1	Pattern	6	0.999691	Solyc04g078970.1.1	SL2.50ch04	61189240-61190713	SL2.50ch04:61189240..61190713-	Genomic DNA chromosome 5 P1 clone MBD2 (AHRD V1 *-*- Q9FMN1_ARATH);	008545 Protein of unknown function DUF827, plant												evidence_code:10F0H1E1IEG
Solyc04g080480.1.1	Pattern	6	0.997464	Solyc04g080480.1.1	SL2.50ch04	62240602-62242539	SL2.50ch04:62240602..62242539+	AMP-dependent synthetase and ligase (AHRD V1 **-- D6ZEF9_SEGRD);	000873 AMP-dependent synthetase and ligase				8152							8152	evidence_code:10F0H0E1IEG
Solyc05g005300.2.1	Pattern	6	0.996179	Solyc05g005300.2.1	SL2.50ch05	240253-242750	SL2.50ch05:240253..242750-	BHLH transcription factor (AHRD V1 ***- Q84WX1_BRANA);	011598 Helix-loop-helix DNA-binding				0005634,	45449						0005634,45449
Solyc05g009450.1.1	Pattern	6	0.999239	Solyc05g009450.1.1	SL2.50ch05	3621438-3622463	SL2.50ch05:3621438..3622463-	Ethylene responsive transcription factor 2a (AHRD V1 *-*- C0J9I7_9ROSA);	001471 Pathogenesis-related transcriptional factor and ERF, DNA-binding				0003677,	6355						0003677,6355	evidence_code:10F1H1E1IEG
Solyc05g010620.1.1	Pattern	6	0.999685	Solyc05g010620.1.1	SL2.50ch05	4853630-4855861	SL2.50ch05:4853630..4855861+	Pentatricopeptide repeat-containing protein (AHRD V1 ***- D7KWW7_ARALY);	002885 Pentatricopeptide repeat												evidence_code:10F0H1E0IEG
Solyc05g014130.2.1	Pattern	6	0.997931	Solyc05g014130.2.1	SL2.50ch05	7825077-7831106	SL2.50ch05:7825077..7831106-	COP1-interacting protein 4 (AHRD V1 *--- Q9C5U5_ARATH)
Solyc05g015450.1.1	Pattern	6	0.997913	Solyc05g015450.1.1	SL2.50ch05	10569203-10569519	SL2.50ch05:10569203..10569519+	Unknown Protein (AHRD V1)													evidence_code:10F0H0E0IEG
Solyc05g018750.2.1	Pattern	6	0.999995	Solyc05g018750.2.1	SL2.50ch05	23528108-23541786	SL2.50ch05:23528108..23541786+	Hydroxyproline-rich glycoprotein family protein-like (AHRD V1 **-- Q6EP64_ORYSJ);	009719 Protein of unknown function DUF1296
Solyc05g043240.1.1	Pattern	6	0.999997	Solyc05g043240.1.1	SL2.50ch05	54716284-54716472	SL2.50ch05:54716284..54716472-	Unknown Protein (AHRD V1)													evidence_code:10F0H0E0IEG
Solyc05g045830.1.1	Pattern	6	0.999703	Solyc05g045830.1.1	SL2.50ch05	56746264-56748317	SL2.50ch05:56746264..56748317+	Ribosomal protein S3 (Fragment) (AHRD V1 *-*- D3GFC1_9ROSI);	008282 Ribosomal protein S3, N-terminal				5840							5840	evidence_code:10F0H1E0IEG
Solyc05g053200.1.1	Pattern	6	0.999999	Solyc05g053200.1.1	SL2.50ch05	62466099-62469667	SL2.50ch05:62466099..62469667+	Mutator-like transposase-like protein (AHRD V1 ***- Q9FI74_ARATH);	004332 Transposase, MuDR, plant				0008270,	5622						0008270,5622	evidence_code:10F0H1E0IEG
Solyc05g055130.1.1	Pattern	6	0.998995	Solyc05g055130.1.1	SL2.50ch05	64063330-64063620	SL2.50ch05:64063330..64063620+	Unknown Protein (AHRD V1)													evidence_code:10F1H0E1IEG
Solyc06g009360.1.1	Pattern	6	0.999999	Solyc06g009360.1.1	SL2.50ch06	3293453-3293644	SL2.50ch06:3293453..3293644+	Unknown Protein (AHRD V1)													evidence_code:10F1H0E1IEG
Solyc06g009970.2.1	Pattern	6	0.992704	Solyc06g009970.2.1	SL2.50ch06	4379727-4382219	SL2.50ch06:4379727..4382219+	Elongation factor 1-alpha (AHRD V1 ***- Q8H9C0_SOLTU);	004539 Translation elongation factor EF1A, eukaryotic and archaeal	000795 Protein synthesis factor, GTP-binding			51015							51015
Solyc06g060410.2.1	Pattern	6	0.991559	Solyc06g060410.2.1	SL2.50ch06	34813419-34815588	SL2.50ch06:34813419..34815588+	MORN repeat protein (AHRD V1 *--- A3SI83_9RHOB);	003409 MORN motif				5515							5515
Solyc06g069010.2.1	Pattern	6	0.993772	Solyc06g069010.2.1	SL2.50ch06	39208568-39211380	SL2.50ch06:39208568..39211380+	Guanine nucleotide-binding protein beta subunit-like protein (AHRD V1 **-* B6SJ21_MAIZE);	020472 G-protein beta WD-40 repeat, region				0005080,	166						0005080,166
Solyc06g069860.2.1	Pattern	6	0.999998	Solyc06g069860.2.1	SL2.50ch06	39888894-39890746	SL2.50ch06:39888894..39890746+	60S ribosomal protein L34 (AHRD V1 ***- B6UH15_MAIZE);	008195 Ribosomal protein L34e				0003735,	5515						0003735,5515
Solyc06g072890.1.1	Pattern	6	0.999961	Solyc06g072890.1.1	SL2.50ch06	41334074-41335530	SL2.50ch06:41334074..41335530+	WUSCHEL-related homeobox 11 (AHRD V1 *-*- B6SN57_MAIZE);	001356 Homeobox				3677							3677	evidence_code:10F0H1E0IEG
Solyc06g074400.2.1	Pattern	6	1	Solyc06g074400.2.1	SL2.50ch06	42410551-42418219	SL2.50ch06:42410551..42418219-	Pentatricopeptide repeat-containing protein At2g32230, mitochondrial (AHRD V1 **-- PP179_ARATH);	002528 Multi antimicrobial extrusion protein MatE				5215							5215
Solyc06g084580.1.1	Pattern	6	0.999448	Solyc06g084580.1.1	SL2.50ch06	45940907-45943204	SL2.50ch06:45940907..45943204-	Pentatricopeptide repeat-containing protein (AHRD V1 ***- D7L7Q9_ARALY);	002885 Pentatricopeptide repeat				0004519,	34046						0004519,34046	evidence_code:10F0H1E1IEG
Solyc07g006990.1.1	Pattern	6	0.999986	Solyc07g006990.1.1	SL2.50ch07	1792963-1795020	SL2.50ch07:1792963..1795020+	Pentatricopeptide repeat-containing protein (AHRD V1 ***- D7M9F5_ARALY);	002885 Pentatricopeptide repeat				0004519,	34046						0004519,34046	evidence_code:10F0H1E0IEG
Solyc07g008410.2.1	Pattern	6	0.999993	Solyc07g008410.2.1	SL2.50ch07	3205306-3212516	SL2.50ch07:3205306..3212516+	Multidrug and toxin extrusion protein 1 (AHRD V1 **-- S47A1_MOUSE);	002528 Multi antimicrobial extrusion protein MatE				5215							5215
Solyc07g032220.2.1	Pattern	6	0.997208	Solyc07g032220.2.1	SL2.50ch07	35825314-35835301	SL2.50ch07:35825314..35835301+	Unknown Protein (AHRD V1)
Solyc07g041310.2.1	Pattern	6	0.996759	Solyc07g041310.2.1	SL2.50ch07	49600647-49604920	SL2.50ch07:49600647..49604920-	Ribosomal protein (AHRD V1 ***- B3TLR8_ELAGV);	005703 Ribosomal protein S3, eukaryotic/archaeal				3735							3735
Solyc07g047740.2.1	Pattern	6	0.997332	Solyc07g047740.2.1	SL2.50ch07	56275239-56276936	SL2.50ch07:56275239..56276936+	Peroxidase (AHRD V1 **** Q07445_SOLLC);	002016 Haem peroxidase, plant/fungal/bacterial				0004601,	5515						0004601,5515
Solyc07g053730.2.1	Pattern	6	0.996071	Solyc07g053730.2.1	SL2.50ch07	59475787-59478249	SL2.50ch07:59475787..59478249-	Nucleolar GTP-binding protein (AHRD V1 **** A8I0Z4_CHLRE);	012973 NOG, C-terminal				0005525,	3924						0005525,3924
Solyc07g055410.1.1	Pattern	6	0.998847	Solyc07g055410.1.1	SL2.50ch07	60766208-60766496	SL2.50ch07:60766208..60766496-	Receptor-like kinase (AHRD V1 ***- B6EB06_NICGU);	001245 Tyrosine protein kinase				6468							6468	evidence_code:10F0H1E0IEG
Solyc07g055940.1.1	Pattern	6	0.999873	Solyc07g055940.1.1	SL2.50ch07	61188419-61189444	SL2.50ch07:61188419..61189444+	Homology to unknown gene (Fragment) (AHRD V1 ***- Q019U2_OSTTA)													evidence_code:10F1H1E1IEG
Solyc07g063170.1.1	Pattern	6	0.999954	Solyc07g063170.1.1	SL2.50ch07	62950636-62951142	SL2.50ch07:62950636..62951142+	Unknown Protein (AHRD V1)													evidence_code:10F0H0E0IEG
Solyc08g005700.1.1	Pattern	6	0.995403	Solyc08g005700.1.1	SL2.50ch08	560396-560578	SL2.50ch08:560396..560578+	Unknown Protein (AHRD V1)													evidence_code:10F0H0E0IEG
Solyc08g007070.2.1	Pattern	6	0.998039	Solyc08g007070.2.1	SL2.50ch08	1633765-1635965	SL2.50ch08:1633765..1635965-	Unknown Protein (AHRD V1)
Solyc08g045870.2.1	Pattern	6	0.994339	Solyc08g045870.2.1	SL2.50ch08	37105614-37106496	SL2.50ch08:37105614..37106496-	Ribosomal protein S3 (Fragment) (AHRD V1 *-*- O99879_SOLTU);	001351 Ribosomal protein S3, C-terminal				5840							5840
Solyc08g062100.1.1	Pattern	6	0.999858	Solyc08g062100.1.1	SL2.50ch08	47610916-47611506	SL2.50ch08:47610916..47611506+	Unknown Protein (AHRD V1)													evidence_code:10F0H0E0IEG
Solyc08g065380.2.1	Pattern	6	0.999993	Solyc08g065380.2.1	SL2.50ch08	50511820-50515346	SL2.50ch08:50511820..50515346-	Myb transcription factor (AHRD V1 **** B1Q4U5_9ROSI);	006447 Myb-like DNA-binding region, SHAQKYF class				3700							3700
Solyc08g074360.2.1	Pattern	6	0.999866	Solyc08g074360.2.1	SL2.50ch08	55645966-55651984	SL2.50ch08:55645966..55651984-	N-acetylglucosaminyl-phosphatidylinositol de-N-acetylase (AHRD V1 ***- B6TKR0_MAIZE);	003737 N-acetylglucosaminyl phosphatidylinositol deacetylase				225							225
Solyc08g075750.2.1	Pattern	6	0.999759	Solyc08g075750.2.1	SL2.50ch08	57034106-57040896	SL2.50ch08:57034106..57040896+	ATP-dependent Clp protease proteolytic subunit (AHRD V1 ***- A9PA38_POPTR);	001907 Peptidase S14, ClpP				6508							6508
Solyc08g078580.1.1	Pattern	6	0.999214	Solyc08g078580.1.1	SL2.50ch08	59523244-59528510	SL2.50ch08:59523244..59528510+	Nodulin-like protein (AHRD V1 *-*- Q9FGL0_ARATH);	000620 Protein of unknown function DUF6, transmembrane				0016020,	0005743,	5622					0016020,0005743,5622	evidence_code:10F0H1E0IEG
Solyc08g079730.1.1	Pattern	6	0.993552	Solyc08g079730.1.1	SL2.50ch08	60384398-60385840	SL2.50ch08:60384398..60385840+	Mate efflux family protein (AHRD V1 **-- D7ME03_ARALY);	002528 Multi antimicrobial extrusion protein MatE				0015299,	15559						0015299,15559	evidence_code:10F0H1E1IEG
Solyc08g080850.2.1	Pattern	6	1	Solyc08g080850.2.1	SL2.50ch08	61201523-61207660	SL2.50ch08:61201523..61207660+	Serine/threonine-protein kinase RIO1 (AHRD V1 **** Q75XU7_TOBAC);	017407 Serine/threonine-protein kinase Rio1				4672							4672
Solyc08g081120.2.1	Pattern	6	0.998315	Solyc08g081120.2.1	SL2.50ch08	61372363-61376666	SL2.50ch08:61372363..61376666-	Kinesin-like protein 73641-79546 (AHRD V1 ***- Q9CAC9_ARATH)
Solyc09g008110.1.1	Pattern	6	1	Solyc09g008110.1.1	SL2.50ch09	1586006-1589552	SL2.50ch09:1586006..1589552-	Mutator-like transposase (AHRD V1 *--- Q94HK4_ORYSA);	004332 Transposase, MuDR, plant												evidence_code:10F0H0E0IEG
Solyc09g010010.1.1	Pattern	6	0.994235	Solyc09g010010.1.1	SL2.50ch09	3446639-3447244	SL2.50ch09:3446639..3447244-	1-aminocyclopropane-1-carboxylate oxidase (AHRD V1 **-- Q9LSW7_ARATH);	005123 Oxoglutarate and iron-dependent oxygenase				10302							10302	evidence_code:10F0H1E0IEG
Solyc09g015340.1.1	Pattern	6	1	Solyc09g015340.1.1	SL2.50ch09	8549610-8552077	SL2.50ch09:8549610..8552077+	Photosystem I P700 chlorophyll a apoprotein A1 (AHRD V1 ***- C3UNX2_9MAGN);	001280 Photosystem I psaA and psaB				16021							16021	evidence_code:10F0H1E0IEG
Solyc09g055860.1.1	Pattern	6	0.998213	Solyc09g055860.1.1	SL2.50ch09	41503168-41503675	SL2.50ch09:41503168..41503675-	Unknown Protein (AHRD V1)													evidence_code:10F0H0E0IEG
Solyc09g058980.2.1	Pattern	6	0.999583	Solyc09g058980.2.1	SL2.50ch09	48306722-48307877	SL2.50ch09:48306722..48307877+	Unknown Protein (AHRD V1)
Solyc09g064540.2.1	Pattern	6	0.999392	Solyc09g064540.2.1	SL2.50ch09	57414742-57418748	SL2.50ch09:57414742..57418748-	Genomic DNA chromosome 5 P1 clone MRH10 (AHRD V1 **-- Q9FND1_ARATH);	009291 Protein of unknown function DUF946, plant
Solyc09g064650.1.1	Pattern	6	0.993859	Solyc09g064650.1.1	SL2.50ch09	57572291-57572614	SL2.50ch09:57572291..57572614+	Unknown Protein (AHRD V1)													evidence_code:10F0H0E0IEG
Solyc09g082670.2.1	Pattern	6	0.999967	Solyc09g082670.2.1	SL2.50ch09	63781968-63784228	SL2.50ch09:63781968..63784228+	Heat stress transcription factor A3 (AHRD V1 *-** D1M7W9_SOLLC);	000232 Heat shock factor (HSF)-type, DNA-binding				0005515,	3700						0005515,3700
Solyc09g090960.2.1	Pattern	6	0.992439	Solyc09g090960.2.1	SL2.50ch09	65690701-65693271	SL2.50ch09:65690701..65693271-	RNA-binding protein (AHRD V1 **-* Q8SMH8_PERAE);	000504 RNA recognition motif, RNP-1				8266							8266
Solyc09g098360.2.1	Pattern	6	0.999882	Solyc09g098360.2.1	SL2.50ch09	67468841-67472791	SL2.50ch09:67468841..67472791+	Ribosome biogenesis protein NSA2 (AHRD V1 **** D0MUX0_PHYIN);	001047 Ribosomal protein S8e				0003735,	5515						0003735,5515
Solyc10g005390.2.1	Pattern	6	0.994709	Solyc10g005390.2.1	SL2.50ch10	291598-294853	SL2.50ch10:291598..294853+	Linalool synthase (AHRD V1 **** D4N3A0_9ERIC);	005630 Terpene synthase, metal-binding domain				34007							34007
Solyc10g005400.2.1	Pattern	6	1	Solyc10g005400.2.1	SL2.50ch10	298696-300247	SL2.50ch10:298696..300247-	Inositol oxygenase (AHRD V1 **** B9XK04_9BACT);	007828 Protein of unknown function DUF706				50113							50113
Solyc10g008570.2.1	Pattern	6	0.999998	Solyc10g008570.2.1	SL2.50ch10	2680073-2683654	SL2.50ch10:2680073..2683654-	Pentatricopeptide repeat-containing protein (AHRD V1 ***- D7KCG0_ARALY);	010989 t-SNARE				4519							4519
Solyc10g017780.1.1	Pattern	6	0.992507	Solyc10g017780.1.1	SL2.50ch10	5923904-5926321	SL2.50ch10:5923904..5926321-	Unknown Protein (AHRD V1)													evidence_code:10F0H0E0IEG
Solyc10g036800.1.1	Pattern	6	0.996937	Solyc10g036800.1.1	SL2.50ch10	16906763-16907563	SL2.50ch10:16906763..16907563-	Polyprotein (AHRD V1 ***- Q0ZLH4_9ORYZ);	000477 RNA-directed DNA polymerase (reverse transcriptase)				6278							6278	evidence_code:10F0H1E0IEG
Solyc10g044680.1.1	Pattern	6	0.99572	Solyc10g044680.1.1	SL2.50ch10	22879521-22880870	SL2.50ch10:22879521..22880870+	Myb-like transcription factor (AHRD V1 **-- B8XPP3_9ROSI);	015495 Myb transcription factor				0003677,	45449						0003677,45449	evidence_code:10F0H1E0IEG
Solyc10g051120.1.1	Pattern	6	0.999913	Solyc10g051120.1.1	SL2.50ch10	47008442-47010695	SL2.50ch10:47008442..47010695-	Brain protein 44-like protein (AHRD V1 ***- B6TQE5_MAIZE);	005336 Uncharacterised protein family UPF0041				5515							5515	evidence_code:10F0H1E0IEG
Solyc10g076890.1.1	Pattern	6	0.999962	Solyc10g076890.1.1	SL2.50ch10	59189548-59194122	SL2.50ch10:59189548..59194122+	RNA recognition motif-containing protein (AHRD V1 **-- D7MHK9_ARALY);	001395 Aldo/keto reductase				0003676,	0000166,	55114					0003676,0000166,55114	evidence_code:10F0H1E1IEG
Solyc10g077110.1.1	Pattern	6	0.990675	Solyc10g077110.1.1	SL2.50ch10	59317232-59319574	SL2.50ch10:59317232..59319574+	Zinc finger protein (AHRD V1 ***- Q16RV2_AEDAE);	007087 Zinc finger, C2H2-type				0003676,	5622						0003676,5622	evidence_code:10F1H1E1IEG
Solyc10g079670.1.1	Pattern	6	0.991703	Solyc10g079670.1.1	SL2.50ch10	60491307-60495228	SL2.50ch10:60491307..60495228+	Ribonuclease Z (AHRD V1 ***- C1GH70_PARBD);	001279 Beta-lactamase-like				0016787,	42779						0016787,42779	evidence_code:10F0H1E1IEG
Solyc10g083170.1.1	Pattern	6	0.990194	Solyc10g083170.1.1	SL2.50ch10	62364083-62366056	SL2.50ch10:62364083..62366056-	2,5-dichloro-2,5-cyclohexadiene-1,4-diol dehydrogenase (AHRD V1 **** LINC_PSEPA);	002347 Glucose/ribitol dehydrogenase				18502							18502	evidence_code:10F0H1E1IEG
Solyc10g086000.1.1	Pattern	6	0.998535	Solyc10g086000.1.1	SL2.50ch10	64312291-64321881	SL2.50ch10:64312291..64321881-	Pseudo-response regulator 7 (AHRD V1 ***- D0PPG7_CASSA);	001789 Signal transduction response regulator, receiver region				16564							16564	evidence_code:10F0H1E1IEG
Solyc10g086460.1.1	Pattern	6	0.999994	Solyc10g086460.1.1	SL2.50ch10	64597752-64599548	SL2.50ch10:64597752..64599548+	Actin (AHRD V1 ***- Q9SAR7_STRAF);	004000 Actin/actin-like				0005515,	5524						0005515,5524	evidence_code:10F0H1E1IEG
Solyc11g006700.1.1	Pattern	6	0.996523	Solyc11g006700.1.1	SL2.50ch11	1299179-1301047	SL2.50ch11:1299179..1301047-	Pentatricopeptide repeat-containing protein (AHRD V1 ***- D7L3A6_ARALY);	002885 Pentatricopeptide repeat												evidence_code:10F0H1E0IEG
Solyc11g006880.1.1	Pattern	6	0.990135	Solyc11g006880.1.1	SL2.50ch11	1417654-1420489	SL2.50ch11:1417654..1420489-	Genomic DNA chromosome 5 TAC clone K17N15 (AHRD V1 **-- Q9FHN3_ARATH);	009787 Protein of unknown function DUF1352												evidence_code:10F1H0E1IEG
Solyc11g007750.1.1	Pattern	6	0.997926	Solyc11g007750.1.1	SL2.50ch11	1975333-1977163	SL2.50ch11:1975333..1977163-	Potassium-tellurite ethidium and proflavin transporter (AHRD V1 *--- C5S1A7_9PAST);	001378 Uncharacterised protein family UPF0066												evidence_code:10F0H1E0IEG
Solyc11g008940.1.1	Pattern	6	0.998597	Solyc11g008940.1.1	SL2.50ch11	3093524-3095482	SL2.50ch11:3093524..3095482+	Pentatricopeptide repeat-containing protein (AHRD V1 ***- D7KMD0_ARALY);	002885 Pentatricopeptide repeat												evidence_code:10F0H1E0IEG
Solyc11g010220.1.1	Pattern	6	0.995416	Solyc11g010220.1.1	SL2.50ch11	3287916-3289927	SL2.50ch11:3287916..3289927-	Pentatricopeptide repeat-containing protein (AHRD V1 ***- D7M3D7_ARALY);	002885 Pentatricopeptide repeat				4519							4519	evidence_code:10F0H1E1IEG
Solyc11g013060.1.1	Pattern	6	0.99595	Solyc11g013060.1.1	SL2.50ch11	5917304-5917702	SL2.50ch11:5917304..5917702+	Unknown Protein (AHRD V1)													evidence_code:10F0H0E1IEG
Solyc11g013200.1.1	Pattern	6	0.996211	Solyc11g013200.1.1	SL2.50ch11	6106571-6116941	SL2.50ch11:6106571..6116941-	Biotin protein ligase (AHRD V1 ***- Q16W46_AEDAE);	004408 Biotin--acetyl-CoA-carboxylase ligase				6464							6464	evidence_code:10F0H1E1IEG
Solyc11g017030.1.1	Pattern	6	1	Solyc11g017030.1.1	SL2.50ch11	7800671-7801125	SL2.50ch11:7800671..7801125-	UDP-N-acetylglucosamine 1-carboxyvinyltransferase (AHRD V1 ***- D3FPP8_BACPE);	005750 UDP-N-acetylglucosamine 1-carboxyvinyltransferase				0019277,	0016765,	3824					0019277,0016765,3824	evidence_code:10F0H0E0IEG
Solyc11g028000.1.1	Pattern	6	0.998537	Solyc11g028000.1.1	SL2.50ch11	16482468-16482656	SL2.50ch11:16482468..16482656-	Unknown Protein (AHRD V1)													evidence_code:10F0H0E1IEG
Solyc11g028170.1.1	Pattern	6	1	Solyc11g028170.1.1	SL2.50ch11	17050512-17050839	SL2.50ch11:17050512..17050839+	Unknown Protein (AHRD V1)													evidence_code:10F0H0E0IEG
Solyc11g068850.1.1	Pattern	6	1	Solyc11g068850.1.1	SL2.50ch11	50529636-50530961	SL2.50ch11:50529636..50530961-	Mutator-like transposase (AHRD V1 ***- Q8W3H2_ORYSA);	018289 MULE transposase, conserved domain				8270							8270	evidence_code:10F0H0E0IEG
Solyc12g005270.1.1	Pattern	6	0.998396	Solyc12g005270.1.1	SL2.50ch12	167632-168204	SL2.50ch12:167632..168204-	Histone H2A (AHRD V1 ***- D7KGW6_ARALY);	002119 Histone H2A				0005634,	3677						0005634,3677	evidence_code:10F1H1E1IEG
Solyc12g006910.1.1	Pattern	6	0.992924	Solyc12g006910.1.1	SL2.50ch12	1336687-1337229	SL2.50ch12:1336687..1337229-	Unknown Protein (AHRD V1)													evidence_code:10F0H0E1IEG
Solyc12g010200.1.1	Pattern	6	0.995001	Solyc12g010200.1.1	SL2.50ch12	3315323-3320618	SL2.50ch12:3315323..3320618+	Glycosyltransferase (AHRD V1 ***- B9HBZ3_POPTR);	002495 Glycosyl transferase, family 8				16757							16757	evidence_code:10F0H1E1IEG
Solyc12g013520.1.1	Pattern	6	0.998255	Solyc12g013520.1.1	SL2.50ch12	4380520-4382414	SL2.50ch12:4380520..4382414+	Unknown Protein (AHRD V1)													evidence_code:10F0H0E0IEG
Solyc12g014000.1.1	Pattern	6	0.997538	Solyc12g014000.1.1	SL2.50ch12	4840081-4841547	SL2.50ch12:4840081..4841547+	Pentatricopeptide repeat-containing protein (AHRD V1 ***- D7L401_ARALY);	002885 Pentatricopeptide repeat												evidence_code:10F0H1E0IEG
Solyc12g040830.1.1	Pattern	6	0.999089	Solyc12g040830.1.1	SL2.50ch12	40791263-40791755	SL2.50ch12:40791263..40791755-	Serine/threonine-protein phosphatase 7 long form homolog (AHRD V1 ***- PPP7L_ARATH);	019557 Aminotransferase-like, plant mobile domain												evidence_code:10F0H1E0IEG
Solyc12g049450.1.1	Pattern	6	0.999985	Solyc12g049450.1.1	SL2.50ch12	46508979-46511391	SL2.50ch12:46508979..46511391+	Unknown Protein (AHRD V1)													evidence_code:10F0H0E0IEG
Solyc01g010630.1.1	Pattern	7	0.999764	Solyc01g010630.1.1	SL2.50ch01	5634522-5639332	SL2.50ch01:5634522..5639332-	Ulp1 protease family C-terminal catalytic domain containing protein (AHRD V1 *-*- Q60D46_SOLDE)													evidence_code:10F0H0E0IEG
Solyc02g037540.1.1	Pattern	7	0.995694	Solyc02g037540.1.1	SL2.50ch02	21788403-21791477	SL2.50ch02:21788403..21791477+	Cc-nbs-lrr, resistance protein					0005515,	166						0005515,166	evidence_code:10F0H1E0IEG
Solyc02g062630.1.1	Pattern	7	0.999982	Solyc02g062630.1.1	SL2.50ch02	28953209-28955056	SL2.50ch02:28953209..28955056-	Pentatricopeptide repeat-containing protein (AHRD V1 ***- D7KYV5_ARALY);	002885 Pentatricopeptide repeat				4519							4519	evidence_code:10F0H1E0IEG
Solyc02g083930.1.1	Pattern	7	0.996	Solyc02g083930.1.1	SL2.50ch02	41753193-41753516	SL2.50ch02:41753193..41753516+	Unknown Protein (AHRD V1)													evidence_code:10F0H0E0IEG
Solyc02g089160.2.1	Pattern	7	0.996994	Solyc02g089160.2.1	SL2.50ch02	45622003-45624825	SL2.50ch02:45622003..45624825+	Cytochrome P450					4497							4497
Solyc03g098260.1.1	Pattern	7	0.999992	Solyc03g098260.1.1	SL2.50ch03	54062262-54062588	SL2.50ch03:54062262..54062588+	MYB transcription factor (AHRD V1 ***- B9I4W4_POPTR);	015495 Myb transcription factor				45449							45449	evidence_code:10F0H1E0IEG
Solyc04g005400.1.1	Pattern	7	1	Solyc04g005400.1.1	SL2.50ch04	282574-282984	SL2.50ch04:282574..282984+	Unknown Protein (AHRD V1)													evidence_code:10F0H0E0IEG
Solyc04g014580.1.1	Pattern	7	0.998898	Solyc04g014580.1.1	SL2.50ch04	4862560-4863166	SL2.50ch04:4862560..4863166-	Unknown Protein (AHRD V1)													evidence_code:10F0H0E0IEG
Solyc04g015890.1.1	Pattern	7	0.995827	Solyc04g015890.1.1	SL2.50ch04	6340741-6341987	SL2.50ch04:6340741..6341987+	Ulp1 protease family C-terminal catalytic domain containing protein (AHRD V1 ***- Q60D46_SOLDE)													evidence_code:10F0H0E0IEG
Solyc04g053000.1.1	Pattern	7	1	Solyc04g053000.1.1	SL2.50ch04	50453092-50453367	SL2.50ch04:50453092..50453367-	Auxin-induced SAUR-like protein (AHRD V1 ***- Q8S351_CAPAN);	003676 Auxin responsive SAUR protein				5516							5516	evidence_code:10F0H0E0IEG
Solyc04g057850.1.1	Pattern	7	0.99917	Solyc04g057850.1.1	SL2.50ch04	54090224-54090988	SL2.50ch04:54090224..54090988-	Unknown Protein (AHRD V1)													evidence_code:10F0H0E0IEG
Solyc04g082870.1.1	Pattern	7	0.997325	Solyc04g082870.1.1	SL2.50ch04	63975254-63977668	SL2.50ch04:63975254..63977668-	Pentatricopeptide repeat-containing protein (AHRD V1 ***- D7KAJ5_ARALY);	002885 Pentatricopeptide repeat												evidence_code:10F0H1E0IEG
Solyc05g011900.1.1	Pattern	7	0.996888	Solyc05g011900.1.1	SL2.50ch05	5129826-5130824	SL2.50ch05:5129826..5130824+	Sulfotransferase family protein (AHRD V1 **** D7LQL2_ARALY);	000863 Sulfotransferase				80118							80118	evidence_code:10F0H1E0IEG
Solyc05g014910.1.1	Pattern	7	0.998821	Solyc05g014910.1.1	SL2.50ch05	9114848-9115147	SL2.50ch05:9114848..9115147-	Protein FAR1-RELATED SEQUENCE 7 (AHRD V1 **-- FRS7_ARATH);	018289 MULE transposase, conserved domain												evidence_code:10F0H1E0IEG
Solyc06g008590.2.1	Pattern	7	0.999603	Solyc06g008590.2.1	SL2.50ch06	2498340-2501460	SL2.50ch06:2498340..2501460+	Auxin responsive protein (AHRD V1 ***- D9IQE6_CATRO);	003311 AUX/IAA protein				0005515,	3700						0005515,3700
Solyc06g051700.1.1	Pattern	7	0.994279	Solyc06g051700.1.1	SL2.50ch06	31746118-31746952	SL2.50ch06:31746118..31746952-	Ulp1 protease family C-terminal catalytic domain containing protein (AHRD V1 ***- Q60D46_SOLDE);	003653 Peptidase C48, SUMO/Sentrin/Ubl1				6508							6508	evidence_code:10F0H0E0IEG
Solyc06g051710.1.1	Pattern	7	0.99992	Solyc06g051710.1.1	SL2.50ch06	31747256-31751027	SL2.50ch06:31747256..31751027-	Ulp1 protease family C-terminal catalytic domain containing protein (AHRD V1 *-*- Q60D46_SOLDE);	015410 Region of unknown function DUF1985												evidence_code:10F0H0E0IEG
Solyc06g083910.2.1	Pattern	7	0.995846	Solyc06g083910.2.1	SL2.50ch06	45501936-45503664	SL2.50ch06:45501936..45503664-	Flavonol synthase (AHRD V1 **-* Q07DT9_FRAAN);	005123 Oxoglutarate and iron-dependent oxygenase				45431							45431
Solyc08g007170.1.1	Pattern	7	0.999962	Solyc08g007170.1.1	SL2.50ch08	1738242-1739468	SL2.50ch08:1738242..1739468+	Transcription factor (AHRD V1 *-*- D7LLP9_ARALY);	006578 MADF domain												evidence_code:10F0H1E1IEG
Solyc08g022090.1.1	Pattern	7	0.992478	Solyc08g022090.1.1	SL2.50ch08	12010922-12011104	SL2.50ch08:12010922..12011104+	Unknown Protein (AHRD V1)													evidence_code:10F1H0E1IEG
Solyc09g061660.1.1	Pattern	7	0.997148	Solyc09g061660.1.1	SL2.50ch09	55741714-55742340	SL2.50ch09:55741714..55742340-	Serine/threonine-protein phosphatase 7 long form homolog (AHRD V1 *--- PPP7L_ARATH);	019557 Aminotransferase-like, plant mobile domain												evidence_code:10F0H1E0IEG
Solyc09g082290.2.1	Pattern	7	0.996462	Solyc09g082290.2.1	SL2.50ch09	63463131-63465933	SL2.50ch09:63463131..63465933+	Non-specific lipid-transfer protein (AHRD V1 *-*- B9GSL1_POPTR);	003612 Plant lipid transfer protein/seed storage/trypsin-alpha amylase inhibitor
Solyc09g083060.2.1	Pattern	7	0.999999	Solyc09g083060.2.1	SL2.50ch09	64131723-64136146	SL2.50ch09:64131723..64136146-	U-box domain-containing protein (AHRD V1 *-*- Q1ENX4_MUSAC);	003613 U box domain				0005488,	151						0005488,151
Solyc10g052430.1.1	Pattern	7	0.990766	Solyc10g052430.1.1	SL2.50ch10	47881753-47881908	SL2.50ch10:47881753..47881908+	Gag-pol polyprotein (AHRD V1 ***- Q94BM1_HORVU)													evidence_code:10F0H1E0IEG
Solyc10g074530.1.1	Pattern	7	0.99351	Solyc10g074530.1.1	SL2.50ch10	57385344-57385586	SL2.50ch10:57385344..57385586-	Unknown Protein (AHRD V1)													evidence_code:10F0H0E0IEG
Solyc10g076550.1.1	Pattern	7	0.995235	Solyc10g076550.1.1	SL2.50ch10	58844393-58845625	SL2.50ch10:58844393..58845625-	Receptor-like protein kinase At3g21340 (AHRD V1 *-*- RLK6_ARATH);	002290 Serine/threonine protein kinase				6468							6468	evidence_code:10F0H1E1IEG
Solyc11g012490.1.1	Pattern	7	0.990351	Solyc11g012490.1.1	SL2.50ch11	5324687-5325926	SL2.50ch11:5324687..5325926+	Unknown Protein (AHRD V1)													evidence_code:10F0H0E0IEG
Solyc11g071410.1.1	Pattern	7	0.999439	Solyc11g071410.1.1	SL2.50ch11	51979611-51983582	SL2.50ch11:51979611..51983582+	Disease resistance protein R3a-like protein (Fragment) (AHRD V1 ***- B3F576_SOLDE)													evidence_code:10F0H1E0IEG
Solyc12g005610.1.1	Pattern	7	0.998179	Solyc12g005610.1.1	SL2.50ch12	323976-324962	SL2.50ch12:323976..324962+	LRR receptor-like serine/threonine-protein kinase, RLP					4675							4675	evidence_code:10F0H1E0IEG
Solyc12g016120.1.1	Pattern	7	0.996953	Solyc12g016120.1.1	SL2.50ch12	6129544-6129944	SL2.50ch12:6129544..6129944-	Serine/threonine protein kinase 1 (AHRD V1 ***- A9RAA9_WHEAT);	015783 ATMRK serine/threonine protein kinase-like				6468							6468	evidence_code:10F0H1E0IEG
Solyc12g017820.1.1	Pattern	7	0.995549	Solyc12g017820.1.1	SL2.50ch12	7439542-7444845	SL2.50ch12:7439542..7444845+	DUF410 domain protein (AHRD V1 **-- A1CM30_ASPCL);	007317 Uncharacterised protein family UPF0363				5515							5515	evidence_code:10F0H1E0IEG
Solyc12g036710.1.1	Pattern	7	0.999899	Solyc12g036710.1.1	SL2.50ch12	32285904-32287585	SL2.50ch12:32285904..32287585-	Uncharacterized 8.8 kDa protein in rps12-tRNA-Val intergenic region (AHRD V1 *-*- YCX1_CALFG)													evidence_code:10F0H0E0IEG
Solyc12g094530.1.1	Pattern	7	1	Solyc12g094530.1.1	SL2.50ch12	63082176-63082880	SL2.50ch12:63082176..63082880-	Unknown Protein (AHRD V1);	004320 Protein of unknown function DUF241, plant												evidence_code:10F0H0E1IEG
Solyc01g006340.2.1	Pattern	8	0.999999	Solyc01g006340.2.1	SL2.50ch01	915539-918894	SL2.50ch01:915539..918894+	ATP dependent RNA helicase (AHRD V1 ***- B3LKV6_YEAS1);	011545 DNA/RNA helicase, DEAD/DEAH box type, N-terminal				0008026,	5524						0008026,5524
Solyc01g008800.1.1	Pattern	8	0.999949	Solyc01g008800.1.1	SL2.50ch01	2831445-2836597	SL2.50ch01:2831445..2836597-	Tir-nbs-lrr, resistance protein					4872							4872	evidence_code:10F0H1E1IEG
Solyc01g009170.2.1	Pattern	8	0.999916	Solyc01g009170.2.1	SL2.50ch01	3203718-3206211	SL2.50ch01:3203718..3206211-	Ethylene insensitive 3 class transcription factor (AHRD V1 **** D5L146_MALDO);	006957 Ethylene insensitive 3				0005515,	3700						0005515,3700
Solyc01g010040.2.1	Pattern	8	1	Solyc01g010040.2.1	SL2.50ch01	4683471-4687150	SL2.50ch01:4683471..4687150+	S-adenosylmethionine decarboxylase uORF (AHRD V1 *-*- Q6RUQ6_DAUCA);	012511 S-adenosyl-l-methionine decarboxylase leader peptide
Solyc01g010220.2.1	Pattern	8	1	Solyc01g010220.2.1	SL2.50ch01	5003013-5003845	SL2.50ch01:5003013..5003845+	Unknown Protein (AHRD V1)
Solyc01g010910.1.1	Pattern	8	0.996135	Solyc01g010910.1.1	SL2.50ch01	6437228-6440447	SL2.50ch01:6437228..6440447+	MYB transcription factor (AHRD V1 *-*- Q6R098_ARATH);	015495 Myb transcription factor				0003677,	45449						0003677,45449	evidence_code:10F0H1E0IEG
Solyc01g014280.2.1	Pattern	8	1	Solyc01g014280.2.1	SL2.50ch01	11968470-11970291	SL2.50ch01:11968470..11970291+	Unknown Protein (AHRD V1)
Solyc01g014530.2.1	Pattern	8	0.999475	Solyc01g014530.2.1	SL2.50ch01	14029326-14030618	SL2.50ch01:14029326..14030618-	Receptor like kinase (Fragment) (AHRD V1 *-*- A6N110_ORYSI)
Solyc01g020200.1.1	Pattern	8	0.996531	Solyc01g020200.1.1	SL2.50ch01	27885179-27885770	SL2.50ch01:27885179..27885770+	Hypothetical chloroplast RF1 (AHRD V1 ***- B1NWK7_MANES)													evidence_code:10F0H1E0IEG
Solyc01g044250.1.1	Pattern	8	0.999948	Solyc01g044250.1.1	SL2.50ch01	38059864-38060544	SL2.50ch01:38059864..38060544-	Photosystem II CP43 chlorophyll apoprotein (AHRD V1 ***- B8R498_TRISU);	000932 Photosystem antenna protein-like				16020							16020	evidence_code:10F0H1E0IEG
Solyc01g065590.1.1	Pattern	8	0.999999	Solyc01g065590.1.1	SL2.50ch01	64350503-64351069	SL2.50ch01:64350503..64351069-	Lipoprotein (AHRD V1 **-- C7TFZ9_LACRL)													evidence_code:10F0H0E0IEG
Solyc01g067660.2.1	Pattern	8	1	Solyc01g067660.2.1	SL2.50ch01	68944013-68947184	SL2.50ch01:68944013..68947184+	Beta-amylase (AHRD V1 **** Q5F304_SOYBN);	013781 Glycoside hydrolase, subgroup, catalytic core				16161							16161
Solyc01g080370.2.1	Pattern	8	0.997006	Solyc01g080370.2.1	SL2.50ch01	72119143-72121647	SL2.50ch01:72119143..72121647-	Glycosyltransferase (AHRD V1 *-*- B9HK74_POPTR);	002495 Glycosyl transferase, family 8				16758							16758
Solyc01g080870.2.1	Pattern	8	0.99878	Solyc01g080870.2.1	SL2.50ch01	72695723-72699855	SL2.50ch01:72695723..72699855-	Peptide transporter-like protein (AHRD V1 **-* Q9SVS9_ARATH);	000109 TGF-beta receptor, type I/II extracellular region				42936							42936
Solyc01g087830.1.1	Pattern	8	0.993497	Solyc01g087830.1.1	SL2.50ch01	74473577-74474541	SL2.50ch01:74473577..74474541+	Subtilisin-like protease (AHRD V1 *--- O82777_SOLLC);	015500 Peptidase S8, subtilisin-related				6508							6508	evidence_code:10F0H1E0IEG
Solyc01g088130.2.1	Pattern	8	0.990332	Solyc01g088130.2.1	SL2.50ch01	74750019-74750765	SL2.50ch01:74750019..74750765-	CST complex subunit STN1 (AHRD V1 ***- STN1_ARATH);	012340 Nucleic acid-binding, OB-fold				5515							5515
Solyc01g088790.2.1	Pattern	8	0.999977	Solyc01g088790.2.1	SL2.50ch01	75293130-75295537	SL2.50ch01:75293130..75295537+	Regulatory protein (AHRD V1 **-- B6TR81_MAIZE)
Solyc01g090660.2.1	Pattern	8	0.999686	Solyc01g090660.2.1	SL2.50ch01	76068751-76072476	SL2.50ch01:76068751..76072476+	Carotenoid cleavage dioxygenase 7					45549							45549
Solyc01g091270.2.1	Pattern	8	0.999999	Solyc01g091270.2.1	SL2.50ch01	76686901-76689861	SL2.50ch01:76686901..76689861-	AT2G45380 protein (Fragment) (AHRD V1 ***- B9DGW8_ARATH)
Solyc01g091300.2.1	Pattern	8	0.997678	Solyc01g091300.2.1	SL2.50ch01	76703040-76708743	SL2.50ch01:76703040..76708743+	Sec1-4 syntaxin-binding protein (AHRD V1 **-* Q3SEP7_PARTE);	001619 Sec1-like protein				0008565,	5515						0008565,5515
Solyc01g091320.2.1	Pattern	8	0.999822	Solyc01g091320.2.1	SL2.50ch01	76721907-76724984	SL2.50ch01:76721907..76724984-	Sterol 4-alpha-methyl-oxidase 2 (AHRD V1 **** D7KH21_ARALY);	006694 Fatty acid hydroxylase				80065							80065
Solyc01g094600.2.1	Pattern	8	0.999996	Solyc01g094600.2.1	SL2.50ch01	77786297-77788190	SL2.50ch01:77786297..77788190+	Pentatricopeptide repeat-containing protein (AHRD V1 ***- D7MBT1_ARALY);	002885 Pentatricopeptide repeat				4519							4519
Solyc01g096150.2.1	Pattern	8	0.999999	Solyc01g096150.2.1	SL2.50ch01	79016704-79020072	SL2.50ch01:79016704..79020072-	NC domain-containing protein (AHRD V1 **-- A6MD14_9ORYZ);	007053 NC				6468							6468
Solyc01g096440.2.1	Pattern	8	0.999818	Solyc01g096440.2.1	SL2.50ch01	79289995-79292085	SL2.50ch01:79289995..79292085-	Pentatricopeptide repeat-containing protein (AHRD V1 ***- D7L041_ARALY);	002885 Pentatricopeptide repeat				4519							4519
Solyc01g098480.1.1	Pattern	8	0.994173	Solyc01g098480.1.1	SL2.50ch01	80745537-80747732	SL2.50ch01:80745537..80747732-	Pentatricopeptide repeat-containing protein (AHRD V1 ***- D7LKZ8_ARALY);	002885 Pentatricopeptide repeat				34046							34046	evidence_code:10F0H1E0IEG
Solyc01g099890.2.1	Pattern	8	0.999998	Solyc01g099890.2.1	SL2.50ch01	81779437-81785423	SL2.50ch01:81779437..81785423+	Malignant T cell amplified sequence 1 (AHRD V1 **-- D0FH72_BRABE);	016437 Translation machinery-associated RNA binding protein, predicted				5515							5515
Solyc01g099930.2.1	Pattern	8	0.99997	Solyc01g099930.2.1	SL2.50ch01	81802250-81804990	SL2.50ch01:81802250..81804990-	Pectinesterase (Fragment) (AHRD V1 *-*- D7U9X3_VITVI)
Solyc01g100890.2.1	Pattern	8	1	Solyc01g100890.2.1	SL2.50ch01	82545320-82548817	SL2.50ch01:82545320..82548817+	MtN21 nodulin protein-like (AHRD V1 ***- B6TBZ6_MAIZE);	000620 Protein of unknown function DUF6, transmembrane				16020							16020
Solyc01g100900.2.1	Pattern	8	1	Solyc01g100900.2.1	SL2.50ch01	82554429-82557650	SL2.50ch01:82554429..82557650+	MtN21 nodulin protein-like (AHRD V1 ***- B6TBZ6_MAIZE);	000620 Protein of unknown function DUF6, transmembrane				16020							16020
Solyc01g102430.2.1	Pattern	8	0.993997	Solyc01g102430.2.1	SL2.50ch01	83005452-83005896	SL2.50ch01:83005452..83005896-	Unknown Protein (AHRD V1)
Solyc01g103660.2.1	Pattern	8	1	Solyc01g103660.2.1	SL2.50ch01	83970532-83977332	SL2.50ch01:83970532..83977332+	Alpha/beta hydrolase fold (AHRD V1 *--- B0KN71_PSEPG)					3824							3824
Solyc01g103990.2.1	Pattern	8	1	Solyc01g103990.2.1	SL2.50ch01	84219864-84227006	SL2.50ch01:84219864..84227006-	T-complex protein 11 (AHRD V1 ***- D7KML1_ARALY);	008862 T-complex 11
Solyc01g104010.2.1	Pattern	8	0.998101	Solyc01g104010.2.1	SL2.50ch01	84244325-84245487	SL2.50ch01:84244325..84245487-	F2E2.8 (AHRD V1 ***- Q9LM58_ARATH)
Solyc01g105090.2.1	Pattern	8	0.999997	Solyc01g105090.2.1	SL2.50ch01	85121587-85124477	SL2.50ch01:85121587..85124477+	Chloroplastic group IIA intron splicing facilitator CRS1, chloroplastic (AHRD V1 *--- CRS1_MAIZE);	001890 RNA-binding, CRM domain				3723							3723
Solyc01g112140.2.1	Pattern	8	1	Solyc01g112140.2.1	SL2.50ch01	89987101-89989597	SL2.50ch01:89987101..89989597-	Dimethylaniline monooxygenase 5 (AHRD V1 **** B5X0U9_SALSA);	012143 Dimethylaniline monooxygenase, N-oxide-forming				4497							4497
Solyc02g021580.1.1	Pattern	8	0.993519	Solyc02g021580.1.1	SL2.50ch02	13938678-13940686	SL2.50ch02:13938678..13940686-	Unknown Protein (AHRD V1)													evidence_code:10F0H0E0IEG
Solyc02g030100.2.1	Pattern	8	0.990731	Solyc02g030100.2.1	SL2.50ch02	15816769-15818714	SL2.50ch02:15816769..15818714+	Vacuolar protein sorting-associated protein 54 (AHRD V1 ***- B0CS25_LACBS)
Solyc02g031780.1.1	Pattern	8	0.999592	Solyc02g031780.1.1	SL2.50ch02	17631812-17631991	SL2.50ch02:17631812..17631991-	Unknown Protein (AHRD V1)													evidence_code:10F0H0E0IEG
Solyc02g065290.1.1	Pattern	8	0.999996	Solyc02g065290.1.1	SL2.50ch02	31027457-31028068	SL2.50ch02:31027457..31028068-	Dof zinc finger protein 6 (AHRD V1 *-*- A5HWF5_HORVD);	003851 Zinc finger, Dof-type				0005515,	3700						0005515,3700	evidence_code:10F0H1E0IEG
Solyc02g067270.1.1	Pattern	8	0.999801	Solyc02g067270.1.1	SL2.50ch02	32033902-32036205	SL2.50ch02:32033902..32036205-	Unknown Protein (AHRD V1)													evidence_code:10F0H1E0IEG
Solyc02g067400.1.1	Pattern	8	0.999877	Solyc02g067400.1.1	SL2.50ch02	32175252-32176230	SL2.50ch02:32175252..32176230-	Glutaredoxin family protein (AHRD V1 *-*- D7MJF8_ARALY);	012335 Thioredoxin fold				45454							45454	evidence_code:10F0H1E0IEG
Solyc02g067960.1.1	Pattern	8	0.999836	Solyc02g067960.1.1	SL2.50ch02	32612872-32614011	SL2.50ch02:32612872..32614011-	Mitochondrial transcription termination factor family protein (AHRD V1 ***- D7KVZ3_ARALY);	003690 Mitochodrial transcription termination factor-related												evidence_code:10F0H1E1IEG
Solyc02g068390.2.1	Pattern	8	0.997044	Solyc02g068390.2.1	SL2.50ch02	32919197-32922504	SL2.50ch02:32919197..32922504+	Mitochondrial inner membrane protease subunit 1 (AHRD V1 **-- B6T7U7_MAIZE);	000223 Peptidase S26A, signal peptidase I				0004252,	4222						0004252,4222
Solyc02g068510.1.1	Pattern	8	0.999106	Solyc02g068510.1.1	SL2.50ch02	33042372-33045458	SL2.50ch02:33042372..33045458-	Zinc-binding protein (AHRD V1 **-- Q948W7_PEA);	006734 Protein of unknown function DUF597												evidence_code:10F0H1E0IEG
Solyc02g078600.2.1	Pattern	8	0.996617	Solyc02g078600.2.1	SL2.50ch02	37832984-37835542	SL2.50ch02:37832984..37835542-	Solute carrier family 2, facilitated glucose transporter member 3 (AHRD V1 ***- GTR3_CHICK);	003663 Sugar/inositol transporter				15519							15519
Solyc02g079930.2.1	Pattern	8	0.999924	Solyc02g079930.2.1	SL2.50ch02	38895029-38898734	SL2.50ch02:38895029..38898734-	Phosphosulfolactate synthase (AHRD V1 ***- Q1ASZ8_RUBXD);	003830 (2R)-phospho-3-sulpholactate synthase, ComA				0019295,	8152						0019295,8152
Solyc02g084910.2.1	Pattern	8	0.998901	Solyc02g084910.2.1	SL2.50ch02	42543739-42545282	SL2.50ch02:42543739..42545282-	26S protease regulatory subunit 6B homolog (AHRD V1 *--- PRS6B_ENCCU);	003959 ATPase, AAA-type, core				16887							16887
Solyc02g085150.2.1	Pattern	8	1	Solyc02g085150.2.1	SL2.50ch02	42714721-42718030	SL2.50ch02:42714721..42718030+	LEA-like protein (AHRD V1 *-*- Q8L5P5_LILLO);	004238 Late embryogenesis abundant protein
Solyc02g086990.2.1	Pattern	8	1	Solyc02g086990.2.1	SL2.50ch02	44124213-44128131	SL2.50ch02:44124213..44128131-	Cyclic nucleotide gated channel (AHRD V1 **** A9CRE4_MALDO);	018490 Cyclic nucleotide-binding-like				30551							30551
Solyc02g087290.2.1	Pattern	8	0.999963	Solyc02g087290.2.1	SL2.50ch02	44316266-44321821	SL2.50ch02:44316266..44321821-	Alpha-mannosidase-like protein (AHRD V1 **** Q9LFR0_ARATH);	000602 Glycoside hydrolase, family 38, core				4572							4572
Solyc02g087320.1.1	Pattern	8	0.99325	Solyc02g087320.1.1	SL2.50ch02	44337093-44338927	SL2.50ch02:44337093..44338927-	Unknown Protein (AHRD V1)													evidence_code:10F0H0E0IEG
Solyc02g088660.2.1	Pattern	8	0.999999	Solyc02g088660.2.1	SL2.50ch02	45251845-45253703	SL2.50ch02:45251845..45253703-	AT3g29310/MUO10_1 (AHRD V1 *-*- Q9LIB3_ARATH);	000048 IQ calmodulin-binding region
Solyc02g088920.2.1	Pattern	8	0.998498	Solyc02g088920.2.1	SL2.50ch02	45419814-45424121	SL2.50ch02:45419814..45424121-	Ras GTPase-activating protein-binding protein 2 (AHRD V1 *--- B5X4A8_SALSA);	018222 Nuclear transport factor 2, Eukaryote				0003676,	0000166,	5622					0003676,0000166,5622
Solyc02g089620.2.1	Pattern	8	0.998952	Solyc02g089620.2.1	SL2.50ch02	45954478-45956600	SL2.50ch02:45954478..45956600-	Proline dehydrogenase (AHRD V1 **** A1E289_ACTDE);	015659 Proline oxidase				0005515,	4657						0005515,4657
Solyc02g091230.2.1	Pattern	8	0.99459	Solyc02g091230.2.1	SL2.50ch02	47173853-47176291	SL2.50ch02:47173853..47176291-	E3 ubiquitin-protein ligase MARCH2 (AHRD V1 *--* B5XFT2_SALSA);	011016 Zinc finger, RING-CH-type				0005515,	4842						0005515,4842
Solyc02g091860.2.1	Pattern	8	0.992102	Solyc02g091860.2.1	SL2.50ch02	47680371-47685222	SL2.50ch02:47680371..47685222+	Receptor like kinase, RLK					4675							4675
Solyc02g093030.2.1	Pattern	8	1	Solyc02g093030.2.1	SL2.50ch02	48551254-48557510	SL2.50ch02:48551254..48557510-	Peptidyl-tRNA hydrolase family protein (AHRD V1 ***- D7KGE1_ARALY);	001328 Peptidyl-tRNA hydrolase				5515							5515
Solyc02g093180.2.1	Pattern	8	1	Solyc02g093180.2.1	SL2.50ch02	48696065-48698021	SL2.50ch02:48696065..48698021-	N-hydroxycinnamoyl/benzoyltransferase 3 (AHRD V1 **-- Q00M87_SOYBN);	003480 Transferase				16740							16740
Solyc02g093350.2.1	Pattern	8	1	Solyc02g093350.2.1	SL2.50ch02	48823830-48828106	SL2.50ch02:48823830..48828106+	Homology to unknown gene (AHRD V1 *-*- Q00ZA5_OSTTA)
Solyc02g093890.1.1	Pattern	8	1	Solyc02g093890.1.1	SL2.50ch02	49173963-49174790	SL2.50ch02:49173963..49174790-	Unknown Protein (AHRD V1)													evidence_code:10F0H1E0IEG
Solyc02g094290.1.1	Pattern	8	1	Solyc02g094290.1.1	SL2.50ch02	49447040-49447381	SL2.50ch02:49447040..49447381+	TCP family transcription factor (AHRD V1 ***- A6MCZ2_9ORYZ);	005333 Transcription factor, TCP												evidence_code:10F1H1E1IEG
Solyc02g094310.1.1	Pattern	8	1	Solyc02g094310.1.1	SL2.50ch02	49453107-49455165	SL2.50ch02:49453107..49455165+	Pentatricopeptide repeat-containing protein (AHRD V1 ***- D7M5Z8_ARALY);	002885 Pentatricopeptide repeat												evidence_code:10F0H1E0IEG
Solyc02g094460.1.1	Pattern	8	0.999225	Solyc02g094460.1.1	SL2.50ch02	49552749-49554537	SL2.50ch02:49552749..49554537+	AP2 domain-containing transcription factor (AHRD V1 *--* B9HIZ2_POPTR);	003340 Transcriptional factor B3				0016563,	3700						0016563,3700	evidence_code:10F0H1E0IEG
Solyc03g026290.2.1	Pattern	8	0.999804	Solyc03g026290.2.1	SL2.50ch03	8100065-8108535	SL2.50ch03:8100065..8108535-	Post-GPI attachment to proteins factor 3 (AHRD V1 **-- PGAP3_XENTR);	007217 Per1-like				0005515,	16788						0005515,16788
Solyc03g034030.2.1	Pattern	8	0.999998	Solyc03g034030.2.1	SL2.50ch03	10024161-10025931	SL2.50ch03:10024161..10025931+	Ce-LEA (AHRD V1 ***- O16527_CAEEL)					5515							5515
Solyc03g044820.2.1	Pattern	8	0.9999	Solyc03g044820.2.1	SL2.50ch03	14579118-14580262	SL2.50ch03:14579118..14580262-	Methyl jasmonate esterase (AHRD V1 **-* Q56SE1_SOLTU)					80030							80030
Solyc03g063160.1.1	Pattern	8	0.999999	Solyc03g063160.1.1	SL2.50ch03	30760612-30762462	SL2.50ch03:30760612..30762462-	Pentatricopeptide repeat-containing protein (AHRD V1 ***- D7LCN4_ARALY);	002885 Pentatricopeptide repeat				4519							4519	evidence_code:10F0H1E1IEG
Solyc03g095190.2.1	Pattern	8	0.999528	Solyc03g095190.2.1	SL2.50ch03	49598390-49602085	SL2.50ch03:49598390..49602085-	ATP synthase epsilon chain (AHRD V1 ***- A3UHR9_9RHOB);	001469 ATPase, F1 complex, delta/epsilon subunit				0008270,	16887						0008270,16887
Solyc03g095650.2.1	Pattern	8	1	Solyc03g095650.2.1	SL2.50ch03	50279919-50288063	SL2.50ch03:50279919..50288063-	MLO-like protein 17 (AHRD V1 ***- C6EWF0_VITVI);	004326 Mlo-related protein				16021							16021
Solyc03g097450.2.1	Pattern	8	0.999918	Solyc03g097450.2.1	SL2.50ch03	53219323-53230371	SL2.50ch03:53219323..53230371-	SWI/SNF complex subunit SMARCC1 (AHRD V1 *--- SMRC1_HUMAN);	007526 SWIRM				3677							3677
Solyc03g097930.2.1	Pattern	8	0.994463	Solyc03g097930.2.1	SL2.50ch03	53768372-53768762	SL2.50ch03:53768372..53768762-	Unknown Protein (AHRD V1)
Solyc03g098700.1.1	Pattern	8	0.999713	Solyc03g098700.1.1	SL2.50ch03	54427774-54428433	SL2.50ch03:54427774..54428433-	Cysteine protease inhibitor 8 (Fragment) (AHRD V1 ***- CPI8_SOLTU);	002160 Proteinase inhibitor I3, Kunitz legume				4866							4866	evidence_code:10F1H1E1IEG
Solyc03g112590.2.1	Pattern	8	0.999876	Solyc03g112590.2.1	SL2.50ch03	57029718-57040222	SL2.50ch03:57029718..57040222-	Cell division protease ftsH homolog (AHRD V1 *--- FTSH_ODOSI);	005938 ATPase, AAA-type, CDC48				4176							4176
Solyc03g113720.2.1	Pattern	8	0.999995	Solyc03g113720.2.1	SL2.50ch03	57836552-57838432	SL2.50ch03:57836552..57838432-	Two-component response regulator ARR3 (AHRD V1 **** B6TSM4_MAIZE);	001789 Signal transduction response regulator, receiver region				0005515,	156						0005515,156
Solyc03g117840.2.1	Pattern	8	0.999971	Solyc03g117840.2.1	SL2.50ch03	60899545-60902260	SL2.50ch03:60899545..60902260-	Unknown Protein (AHRD V1)
Solyc03g118310.2.1	Pattern	8	1	Solyc03g118310.2.1	SL2.50ch03	61277437-61279982	SL2.50ch03:61277437..61279982-	BHLH transcription factor (AHRD V1 *-** A9YWR2_MEDTR);	011598 Helix-loop-helix DNA-binding				0016563,	3700						0016563,3700
Solyc03g123740.2.1	Pattern	8	0.999911	Solyc03g123740.2.1	SL2.50ch03	64528644-64537461	SL2.50ch03:64528644..64537461-	Receptor like kinase, RLK					0005515,	6468						0005515,6468
Solyc04g007260.2.1	Pattern	8	0.999993	Solyc04g007260.2.1	SL2.50ch04	976114-981994	SL2.50ch04:976114..981994-	Thioesterase superfamily (AHRD V1 *-** Q0YNY9_9CHLB);	006683 Thioesterase superfamily				16291							16291
Solyc04g025610.1.1	Pattern	8	0.998177	Solyc04g025610.1.1	SL2.50ch04	21812775-21815318	SL2.50ch04:21812775..21815318+	Unknown Protein (AHRD V1)													evidence_code:10F0H0E0IEG
Solyc04g051070.1.1	Pattern	8	0.99914	Solyc04g051070.1.1	SL2.50ch04	48582195-48582437	SL2.50ch04:48582195..48582437+	Unknown Protein (AHRD V1)													evidence_code:10F0H0E0IEG
Solyc04g054280.1.1	Pattern	8	0.999936	Solyc04g054280.1.1	SL2.50ch04	51421878-51423364	SL2.50ch04:51421878..51423364+	Auxin responsive protein (AHRD V1 ***- D9IQE6_CATRO);	003311 AUX/IAA protein				3700							3700	evidence_code:10F0H1E0IEG
Solyc04g054320.2.1	Pattern	8	0.999999	Solyc04g054320.2.1	SL2.50ch04	51444423-51451664	SL2.50ch04:51444423..51451664-	BZIP transcription factor (AHRD V1 **** A7Y1S1_BRAJU);	011616 bZIP transcription factor, bZIP-1				3700							3700
Solyc04g056500.1.1	Pattern	8	1	Solyc04g056500.1.1	SL2.50ch04	53539918-53540290	SL2.50ch04:53539918..53540290+	Tubulin beta chain (AHRD V1 ***- B9IG29_POPTR);	019746 Tubulin/FtsZ, N-terminal				43234							43234	evidence_code:10F0H1E0IEG
Solyc04g056510.1.1	Pattern	8	1	Solyc04g056510.1.1	SL2.50ch04	53568039-53568245	SL2.50ch04:53568039..53568245+	BZIP family transcription factor (AHRD V1 **-- O22208_ARATH)													evidence_code:10F0H1E0IEG
Solyc04g070980.2.1	Pattern	8	0.999055	Solyc04g070980.2.1	SL2.50ch04	55417859-55433814	SL2.50ch04:55417859..55433814+	Lanosterol synthase (AHRD V1 **** Q1ERD3_LOTJA);	018333 Squalene cyclase				250							250
Solyc04g077740.1.1	Pattern	8	0.999997	Solyc04g077740.1.1	SL2.50ch04	60251147-60252229	SL2.50ch04:60251147..60252229+	Unknown Protein (AHRD V1)													evidence_code:10F0H1E0IEG
Solyc04g079220.1.1	Pattern	8	1	Solyc04g079220.1.1	SL2.50ch04	61347105-61347412	SL2.50ch04:61347105..61347412-	Patatin-like protein 1 (AHRD V1 ***- Q2V9B4_SOLTU);	002641 Patatin				0006629,	8152						0006629,8152	evidence_code:10F0H1E1IEG
Solyc04g079390.2.1	Pattern	8	0.999965	Solyc04g079390.2.1	SL2.50ch04	61494902-61503186	SL2.50ch04:61494902..61503186-	Gamma-tubulin complex component 5-like (AHRD V1 **** Q6H548_ORYSJ);	007259 Spc97/Spc98				15631							15631
Solyc04g081900.2.1	Pattern	8	1	Solyc04g081900.2.1	SL2.50ch04	63357264-63360186	SL2.50ch04:63357264..63360186+	Nucleoredoxin 1 (AHRD V1 **-- A8I9L1_CHLRE);	017936 Thioredoxin-like				45454							45454
Solyc05g008010.2.1	Pattern	8	0.999937	Solyc05g008010.2.1	SL2.50ch05	2433806-2436121	SL2.50ch05:2433806..2436121-	60S ribosomal protein L31 (AHRD V1 ***- B6VC52_VERFO);	000054 Ribosomal protein L31e				5840							5840
Solyc05g009980.2.1	Pattern	8	0.999983	Solyc05g009980.2.1	SL2.50ch05	4176174-4183453	SL2.50ch05:4176174..4183453-	Protein LSM14 homolog B (AHRD V1 *--- LS14B_MOUSE);	019053 FFD and TFG box motifs
Solyc05g010040.2.1	Pattern	8	0.995881	Solyc05g010040.2.1	SL2.50ch05	4238591-4240170	SL2.50ch05:4238591..4240170-	Unknown Protein (AHRD V1)
Solyc05g024190.2.1	Pattern	8	0.999813	Solyc05g024190.2.1	SL2.50ch05	30610972-30614138	SL2.50ch05:30610972..30614138-	Unknown Protein (AHRD V1)
Solyc05g025590.2.1	Pattern	8	0.99995	Solyc05g025590.2.1	SL2.50ch05	34409125-34412154	SL2.50ch05:34409125..34412154+	Single-stranded DNA-binding replication protein A large subunit (AHRD V1 **** D2V0Z2_NAEGR);	004591 Replication factor-a protein 1 Rpa1				3697							3697
Solyc05g039920.2.1	Pattern	8	0.99112	Solyc05g039920.2.1	SL2.50ch05	46814943-46816999	SL2.50ch05:46814943..46816999+	Unknown Protein (AHRD V1)
Solyc05g052930.2.1	Pattern	8	0.999998	Solyc05g052930.2.1	SL2.50ch05	62256443-62263477	SL2.50ch05:62256443..62263477+	Yip1 domain family (AHRD V1 **-- C5GSW7_AJEDR);	006977 Yip1 domain				17137							17137
Solyc05g053160.2.1	Pattern	8	1	Solyc05g053160.2.1	SL2.50ch05	62438344-62440293	SL2.50ch05:62438344..62440293-	Plasma membrane associated protein (AHRD V1 ***- B6SJ93_MAIZE);	008390 AWPM-19-like
Solyc05g053370.2.1	Pattern	8	0.999999	Solyc05g053370.2.1	SL2.50ch05	62628117-62630097	SL2.50ch05:62628117..62630097+	Zinc transporter protein (AHRD V1 **** D5LMF9_9FABA);	004698 Zinc/iron permease, fungal and plant				46873							46873
Solyc05g054920.2.1	Pattern	8	0.998268	Solyc05g054920.2.1	SL2.50ch05	63862674-63866926	SL2.50ch05:63862674..63866926+	Splicing factor arginine/serine-rich 6 (AHRD V1 *--- B6T453_MAIZE);	012677 Nucleotide-binding, alpha-beta plait				0003676,	0008270,	166					0003676,0008270,166
Solyc05g055540.1.1	Pattern	8	0.998285	Solyc05g055540.1.1	SL2.50ch05	64289381-64291081	SL2.50ch05:64289381..64291081-	Nodulin family protein (AHRD V1 ***- D7MWD3_ARALY);	010658 Nodulin-like				55085							55085	evidence_code:10F0H1E0IEG
Solyc06g005460.1.1	Pattern	8	1	Solyc06g005460.1.1	SL2.50ch06	479023-479583	SL2.50ch06:479023..479583+	Pectinesterase inhibitor (AHRD V1 ***- PMEI_ACTDE);	006501 Pectinesterase inhibitor				30599							30599	evidence_code:10F0H0E0IEG
Solyc06g005470.2.1	Pattern	8	1	Solyc06g005470.2.1	SL2.50ch06	482823-484366	SL2.50ch06:482823..484366+	Metallothionein-like protein type 2 (AHRD V1 --*- MT2Z_SOLLC);	000347 Plant metallothionein, family 15				46872							46872
Solyc06g008560.1.1	Pattern	8	0.994879	Solyc06g008560.1.1	SL2.50ch06	2457956-2463621	SL2.50ch06:2457956..2463621+	Os03g0859900 protein (Fragment) (AHRD V1 ***- Q0DLK3_ORYSJ);	006869 Protein of unknown function DUF547												evidence_code:10F0H1E0IEG
Solyc06g008570.1.1	Pattern	8	0.999968	Solyc06g008570.1.1	SL2.50ch06	2465155-2467185	SL2.50ch06:2465155..2467185+	Unknown Protein (AHRD V1)													evidence_code:10F0H0E0IEG
Solyc06g009510.1.1	Pattern	8	1	Solyc06g009510.1.1	SL2.50ch06	3494876-3495217	SL2.50ch06:3494876..3495217-	Transcription factor bHLH151 (AHRD V1 *-*- BH151_ARATH);	001092 Basic helix-loop-helix dimerisation region bHLH				45449							45449	evidence_code:10F1H0E1IEG
Solyc06g009710.2.1	Pattern	8	0.999872	Solyc06g009710.2.1	SL2.50ch06	3687447-3689516	SL2.50ch06:3687447..3689516+	Myb 12 transcription factor (AHRD V1 *-** D2EBC3_9SOLN);	015495 Myb transcription factor				0005515,	3700						0005515,3700
Solyc06g035460.2.1	Pattern	8	1	Solyc06g035460.2.1	SL2.50ch06	21044011-21046515	SL2.50ch06:21044011..21046515+	DEAD-box ATP-dependent RNA helicase 7 (AHRD V1 ***- RH7_SPIOL);	012562 GUCT				5634							5634
Solyc06g051360.2.1	Pattern	8	0.993109	Solyc06g051360.2.1	SL2.50ch06	31166305-31171405	SL2.50ch06:31166305..31171405-	2-oxoglutarate-dependent dioxygenase (AHRD V1 ***- B9HHR0_POPTR)
Solyc06g059840.2.1	Pattern	8	0.999232	Solyc06g059840.2.1	SL2.50ch06	34119582-34123859	SL2.50ch06:34119582..34123859-	3-methyl-2-oxobutanoate dehydrogenase (2-methylpropanoyl-transferring) (AHRD V1 **** A1U0F1_MARAV);	001017 Dehydrogenase, E1 component				3863							3863
Solyc06g069000.2.1	Pattern	8	0.999989	Solyc06g069000.2.1	SL2.50ch06	39204920-39207361	SL2.50ch06:39204920..39207361+	Uncharacterized GPI-anchored protein At4g28100 (AHRD V1 ***- UGPI7_ARATH)
Solyc06g071630.1.1	Pattern	8	0.994456	Solyc06g071630.1.1	SL2.50ch06	40506198-40507703	SL2.50ch06:40506198..40507703-	Integrator complex subunit 3 homolog (AHRD V1 ***- INT3_DROMO);	019333 Integrator complex, subunit 3												evidence_code:10F0H1E1IEG
Solyc06g074560.1.1	Pattern	8	1	Solyc06g074560.1.1	SL2.50ch06	42526026-42526253	SL2.50ch06:42526026..42526253+	Unknown Protein (AHRD V1)													evidence_code:10F0H0E0IEG
Solyc06g075470.1.1	Pattern	8	1	Solyc06g075470.1.1	SL2.50ch06	43226915-43227154	SL2.50ch06:43226915..43227154-	Nucleoside diphosphate kinase (AHRD V1 ***- B9RCT5_RICCO);	001564 Nucleoside diphosphate kinase, core				6241							6241	evidence_code:10F0H1E0IEG
Solyc06g076540.1.1	Pattern	8	1	Solyc06g076540.1.1	SL2.50ch06	43940957-43941421	SL2.50ch06:43940957..43941421-	class I heat shock protein (AHRD V1 ***- Q69BI7_CARPA);	002068 Heat shock protein Hsp20												evidence_code:10F0H1E1IEG
Solyc06g083300.2.1	Pattern	8	0.999998	Solyc06g083300.2.1	SL2.50ch06	45055025-45059449	SL2.50ch06:45055025..45059449+	Ras GTPase-activating protein-binding protein 2 (AHRD V1 *--- B5X4A8_SALSA);	018222 Nuclear transport factor 2, Eukaryote				0003676,	0000166,	5622					0003676,0000166,5622
Solyc07g006110.2.1	Pattern	8	0.99512	Solyc07g006110.2.1	SL2.50ch07	965123-969368	SL2.50ch07:965123..969368+	Receptor like kinase, RLK					0001653,	4675						0001653,4675
Solyc07g007840.1.1	Pattern	8	0.999988	Solyc07g007840.1.1	SL2.50ch07	2501503-2507317	SL2.50ch07:2501503..2507317-	Unknown Protein (AHRD V1)													evidence_code:10F0H0E1IEG
Solyc07g009500.1.1	Pattern	8	0.999712	Solyc07g009500.1.1	SL2.50ch07	4618503-4618766	SL2.50ch07:4618503..4618766+	Chitinase (AHRD V1 ***- P93327_MEDTR);	001002 Chitin-binding, type 1				0008061,	16998						0008061,16998	evidence_code:10F1H0E1IEG
Solyc07g017540.2.1	Pattern	8	0.999216	Solyc07g017540.2.1	SL2.50ch07	7490189-7493859	SL2.50ch07:7490189..7493859-	Rad51 DNA recombination/repair protein (AHRD V1 ***- B7G0B3_PHATR);	011941 DNA repair protein RAD51				5524							5524
Solyc07g018190.2.1	Pattern	8	0.999329	Solyc07g018190.2.1	SL2.50ch07	9675923-9679700	SL2.50ch07:9675923..9679700-	Receptor like kinase, RLK					0005515,	19199						0005515,19199
Solyc07g022860.2.1	Pattern	8	0.997363	Solyc07g022860.2.1	SL2.50ch07	23025719-23027896	SL2.50ch07:23025719..23027896-	Unknown Protein (AHRD V1);	005061 Protein of unknown function DUF292, eukaryotic
Solyc07g041080.2.1	Pattern	8	0.999459	Solyc07g041080.2.1	SL2.50ch07	49110384-49114223	SL2.50ch07:49110384..49114223+	WD repeat-containing protein 61 (AHRD V1 **-- B5XGQ3_SALSA);	020472 G-protein beta WD-40 repeat, region				166							166
Solyc07g052270.2.1	Pattern	8	0.998466	Solyc07g052270.2.1	SL2.50ch07	58091484-58095846	SL2.50ch07:58091484..58095846-	11-beta-hydroxysteroid dehydrogenase-like (AHRD V1 **** Q9LUF1_ARATH);	002347 Glucose/ribitol dehydrogenase				3845							3845
Solyc07g054470.1.1	Pattern	8	1	Solyc07g054470.1.1	SL2.50ch07	60113746-60113952	SL2.50ch07:60113746..60113952-	Unknown Protein (AHRD V1)													evidence_code:10F1H1E1IEG
Solyc07g054970.1.1	Pattern	8	0.997979	Solyc07g054970.1.1	SL2.50ch07	60453681-60453833	SL2.50ch07:60453681..60453833+	Unknown Protein (AHRD V1)													evidence_code:10F0H0E0IEG
Solyc07g061930.1.1	Pattern	8	0.999998	Solyc07g061930.1.1	SL2.50ch07	62036496-62036690	SL2.50ch07:62036496..62036690-	Unknown Protein (AHRD V1)													evidence_code:10F1H0E1IEG
Solyc07g064230.2.1	Pattern	8	1	Solyc07g064230.2.1	SL2.50ch07	63680396-63685600	SL2.50ch07:63680396..63685600-	TBC1 domain family member 17 (AHRD V1 *--- Q0V9K4_XENTR);	000195 RabGAP/TBC				5622							5622
Solyc08g006080.1.1	Pattern	8	0.997116	Solyc08g006080.1.1	SL2.50ch08	831675-832673	SL2.50ch08:831675..832673-	Exostosin (AHRD V1 *-*- Q98SV5_XENLA);	015338 EXTL2, alpha-1,4-N-acetylhexosaminyltransferase				16757							16757	evidence_code:10F0H1E1IEG
Solyc08g006800.1.1	Pattern	8	1	Solyc08g006800.1.1	SL2.50ch08	1352124-1353633	SL2.50ch08:1352124..1353633+	Unknown Protein (AHRD V1)													evidence_code:10F0H1E0IEG
Solyc08g008300.1.1	Pattern	8	0.997017	Solyc08g008300.1.1	SL2.50ch08	2723114-2723269	SL2.50ch08:2723114..2723269+	Unknown Protein (AHRD V1)													evidence_code:10F1H0E1IEG
Solyc08g014580.2.1	Pattern	8	0.999597	Solyc08g014580.2.1	SL2.50ch08	4700365-4706701	SL2.50ch08:4700365..4706701-	Inositol-1,4,5-trisphosphate 5-phosphatase 1 (AHRD V1 *-** SYJ1_SCHPO);	000300 Inositol polyphosphate related phosphatase				4437							4437
Solyc08g015820.1.1	Pattern	8	0.992106	Solyc08g015820.1.1	SL2.50ch08	5694358-5694657	SL2.50ch08:5694358..5694657+	Unknown Protein (AHRD V1)													evidence_code:10F0H0E0IEG
Solyc08g048540.1.1	Pattern	8	0.998067	Solyc08g048540.1.1	SL2.50ch08	40722942-40723298	SL2.50ch08:40722942..40723298+	Small nuclear ribonucleoprotein-associated protein B (AHRD V1 ***- RSMB_DICDI);	010920 Like-Sm ribonucleoprotein-related, core												evidence_code:10F0H1E1IEG
Solyc08g066510.2.1	Pattern	8	0.996386	Solyc08g066510.2.1	SL2.50ch08	52447226-52448843	SL2.50ch08:52447226..52448843+	GATA transcription factor 9 (AHRD V1 *-*- B6STZ1_MAIZE);	016679 Transcription factor, GATA, plant				0005634,	6355						0005634,6355
Solyc08g077300.2.1	Pattern	8	1	Solyc08g077300.2.1	SL2.50ch08	58367659-58372762	SL2.50ch08:58367659..58372762-	Adenylate kinase (AHRD V1 **** B6TE58_MAIZE);	006266 UMP-CMP kinase				9041							9041
Solyc08g078890.1.1	Pattern	8	0.998525	Solyc08g078890.1.1	SL2.50ch08	59737899-59738777	SL2.50ch08:59737899..59738777+	At2g10940-like protein (Fragment) (AHRD V1 *-*- B3SKI0_ARAHA);	013770 Plant lipid transfer protein and hydrophobic protein, helical				6869							6869	evidence_code:10F0H1E1IEG
Solyc08g079460.2.1	Pattern	8	0.999891	Solyc08g079460.2.1	SL2.50ch08	60147887-60152431	SL2.50ch08:60147887..60152431+	Receptor like kinase, RLK					4702							4702
Solyc08g079890.1.1	Pattern	8	0.999935	Solyc08g079890.1.1	SL2.50ch08	60485867-60488107	SL2.50ch08:60485867..60488107+	Subtilisin-like protease (AHRD V1 **-- Q9LWA3_SOLLC);	015500 Peptidase S8, subtilisin-related				4252							4252	evidence_code:10F0H1E1IEG
Solyc08g080280.2.1	Pattern	8	0.998791	Solyc08g080280.2.1	SL2.50ch08	60753181-60757852	SL2.50ch08:60753181..60757852-	Unknown Protein (AHRD V1)
Solyc08g081190.2.1	Pattern	8	0.999995	Solyc08g081190.2.1	SL2.50ch08	61427665-61431015	SL2.50ch08:61427665..61431015+	Aquaporin 1 (AHRD V1 ***- O24662_TOBAC);	012269 Aquaporin				15250							15250
Solyc08g081620.2.1	Pattern	8	0.999993	Solyc08g081620.2.1	SL2.50ch08	61777928-61781480	SL2.50ch08:61777928..61781480-	Endoglucanase 1 (AHRD V1 ***- B6U0P7_MAIZE);	008928 Six-hairpin glycosidase-like	012341 Six-hairpin glycosidase	018221 Glycoside hydrolase, family 9, active site	001701 Glycoside hydrolase, family 9	0005975,	3824						0005975,3824
Solyc09g008990.2.1	Pattern	8	0.998542	Solyc09g008990.2.1	SL2.50ch09	2359037-2360742	SL2.50ch09:2359037..2360742+	Cellulose synthase-like A2 glycosyltransferase family 2 protein mannan synthase (AHRD V1 **-- A9RYS2_PHYPA)
Solyc09g009000.2.1	Pattern	8	0.998329	Solyc09g009000.2.1	SL2.50ch09	2360045-2360743	SL2.50ch09:2360045..2360743-	Unknown Protein (AHRD V1)
Solyc09g009670.2.1	Pattern	8	0.999953	Solyc09g009670.2.1	SL2.50ch09	3068692-3070768	SL2.50ch09:3068692..3070768+	Solute carrier family 35 member F1 (AHRD V1 **-- B6TXS8_MAIZE);	009262 Protein of unknown function DUF914, eukaryotic				22857							22857
Solyc09g010430.1.1	Pattern	8	0.999967	Solyc09g010430.1.1	SL2.50ch09	3799400-3799663	SL2.50ch09:3799400..3799663-	Unknown Protein (AHRD V1)													evidence_code:10F0H0E0IEG
Solyc09g015320.1.1	Pattern	8	0.99858	Solyc09g015320.1.1	SL2.50ch09	8530904-8533442	SL2.50ch09:8530904..8533442+	Photosystem I P700 chlorophyll a apoprotein A1 (AHRD V1 ***- D3WBH6_9AQUA);	001280 Photosystem I psaA and psaB				16021							16021	evidence_code:10F0H1E0IEG
Solyc09g050040.1.1	Pattern	8	1	Solyc09g050040.1.1	SL2.50ch09	32152762-32153100	SL2.50ch09:32152762..32153100-	Ribosomal protein L5 (AHRD V1 ***- Q70G83_SOLCO);	002132 Ribosomal protein L5				5840							5840	evidence_code:10F0H1E0IEG
Solyc09g055180.2.1	Pattern	8	0.997756	Solyc09g055180.2.1	SL2.50ch09	32511751-32522286	SL2.50ch09:32511751..32522286+	Receptor like kinase, RLK					0005515,	6468						0005515,6468
Solyc09g064440.2.1	Pattern	8	0.998043	Solyc09g064440.2.1	SL2.50ch09	57309683-57320332	SL2.50ch09:57309683..57320332+	ABC transporter C family member 5 (AHRD V1 **-- AB5C_ARATH);	001140 ABC transporter, transmembrane region				15431							15431
Solyc09g064810.2.1	Pattern	8	0.997313	Solyc09g064810.2.1	SL2.50ch09	57811490-57819337	SL2.50ch09:57811490..57819337-	Uncharacterized membrane protein C24H6.13 (AHRD V1 **-- YA7D_SCHPO);	003864 Protein of unknown function DUF221				16020							16020
Solyc09g072840.1.1	Pattern	8	1	Solyc09g072840.1.1	SL2.50ch09	61035463-61036288	SL2.50ch09:61035463..61036288-	Unknown Protein (AHRD V1)													evidence_code:10F0H0E0IEG
Solyc09g082050.2.1	Pattern	8	0.992574	Solyc09g082050.2.1	SL2.50ch09	63288589-63291200	SL2.50ch09:63288589..63291200-	Histone-lysine N-methyltransferase (AHRD V1 *-** B6K768_SCHJY);	003105 SRA-YDG				42054							42054
Solyc09g082410.1.1	Pattern	8	0.992888	Solyc09g082410.1.1	SL2.50ch09	63561341-63561550	SL2.50ch09:63561341..63561550+	Unknown Protein (AHRD V1)													evidence_code:10F0H0E0IEG
Solyc09g082690.2.1	Pattern	8	1	Solyc09g082690.2.1	SL2.50ch09	63807170-63809227	SL2.50ch09:63807170..63809227-	Early light-induced protein 7 (AHRD V1 ***- B2BJD6_RHOCT)					16168							16168
Solyc09g091030.2.1	Pattern	8	1	Solyc09g091030.2.1	SL2.50ch09	65730190-65735790	SL2.50ch09:65730190..65735790+	Beta-amylase (AHRD V1 **** E0AE02_SOLLC);	013781 Glycoside hydrolase, subgroup, catalytic core				16161							16161
Solyc09g092440.1.1	Pattern	8	0.991469	Solyc09g092440.1.1	SL2.50ch09	66880740-66882572	SL2.50ch09:66880740..66882572+	Pentatricopeptide repeat-containing protein (AHRD V1 ***- D7LCN4_ARALY);	002885 Pentatricopeptide repeat				0004519,	34046						0004519,34046	evidence_code:10F0H1E0IEG
Solyc09g092700.2.1	Pattern	8	0.998941	Solyc09g092700.2.1	SL2.50ch09	67008380-67009095	SL2.50ch09:67008380..67009095-	Unknown Protein (AHRD V1);	010800 Glycine rich
Solyc10g006250.2.1	Pattern	8	0.999767	Solyc10g006250.2.1	SL2.50ch10	930937-932584	SL2.50ch10:930937..932584+	Swap (Suppressor-of-White-APricot)/surp domain-containing protein (AHRD V1 ***- D7MUZ7_ARALY);	019147 Splicing factor, suppressor of white apricot
Solyc10g009230.1.1	Pattern	8	0.99924	Solyc10g009230.1.1	SL2.50ch10	3226081-3226629	SL2.50ch10:3226081..3226629-	Unknown Protein (AHRD V1)													evidence_code:10F1H0E1IEG
Solyc10g012190.1.1	Pattern	8	0.998495	Solyc10g012190.1.1	SL2.50ch10	4571725-4573914	SL2.50ch10:4571725..4573914+	ATP-binding cassette protein (AHRD V1 ***- C6H7S5_AJECH);	003439 ABC transporter-like				42626							42626	evidence_code:10F0H1E0IEG
Solyc10g012420.2.1	Pattern	8	0.997474	Solyc10g012420.2.1	SL2.50ch10	5091874-5094094	SL2.50ch10:5091874..5094094+	Unknown Protein (AHRD V1)
Solyc10g017910.1.1	Pattern	8	0.998382	Solyc10g017910.1.1	SL2.50ch10	6079720-6079995	SL2.50ch10:6079720..6079995+	Photosystem I P700 chlorophyll a apoprotein A2 (AHRD V1 ***- D3WCZ9_XIMAM);	001280 Photosystem I psaA and psaB				16021							16021	evidence_code:10F0H1E0IEG
Solyc10g039370.1.1	Pattern	8	1	Solyc10g039370.1.1	SL2.50ch10	21356872-21359084	SL2.50ch10:21356872..21359084+	Ubiquitin carrier protein (AHRD V1 ***- Q3HRX9_SOLTU);	015580 RUB1 conjugating enzyme Ubc12				0006464,	43687						0006464,43687	evidence_code:10F0H1E0IEG
Solyc10g047390.1.1	Pattern	8	0.999998	Solyc10g047390.1.1	SL2.50ch10	36268570-36268830	SL2.50ch10:36268570..36268830+	Hypothetical chloroplast RF1 (AHRD V1 ***- B1NWK7_MANES)													evidence_code:10F0H1E0IEG
Solyc10g054460.1.1	Pattern	8	1	Solyc10g054460.1.1	SL2.50ch10	50979529-50980203	SL2.50ch10:50979529..50980203-	FAD-binding domain-containing protein (AHRD V1 **-- D7KQQ7_ARALY);	006094 FAD linked oxidase, N-terminal				50660							50660	evidence_code:10F0H1E0IEG
Solyc10g055460.1.1	Pattern	8	0.994544	Solyc10g055460.1.1	SL2.50ch10	52274653-52275137	SL2.50ch10:52274653..52275137-	Unknown Protein (AHRD V1)													evidence_code:10F0H0E0IEG
Solyc10g062150.1.1	Pattern	8	0.994875	Solyc10g062150.1.1	SL2.50ch10	55469177-55469338	SL2.50ch10:55469177..55469338+	Unknown Protein (AHRD V1)													evidence_code:10F0H0E0IEG
Solyc10g074700.1.1	Pattern	8	1	Solyc10g074700.1.1	SL2.50ch10	57632239-57644832	SL2.50ch10:57632239..57644832+	Bifunctional protein hldE (AHRD V1 *-*- HLDE_ERWCT);	004820 Cytidylyltransferase				9058							9058	evidence_code:10F1H1E1IEG
Solyc10g080240.1.1	Pattern	8	1	Solyc10g080240.1.1	SL2.50ch10	60907860-60908012	SL2.50ch10:60907860..60908012+	Remorin family protein (AHRD V1 ***- D7LHZ1_ARALY);	005516 Remorin, C-terminal region												evidence_code:10F0H1E0IEG
Solyc10g083330.1.1	Pattern	8	0.999996	Solyc10g083330.1.1	SL2.50ch10	62486719-62487636	SL2.50ch10:62486719..62487636+	Calcium/calmodulin protein kinase (AHRD V1 *-*- Q84ZT8_TOBAC)													evidence_code:10F0H0E1IEG
Solyc10g084220.1.1	Pattern	8	0.999931	Solyc10g084220.1.1	SL2.50ch10	63177612-63179951	SL2.50ch10:63177612..63179951+	Protein FAR1-RELATED SEQUENCE 7 (AHRD V1 ***- FRS7_ARATH);	018289 MULE transposase, conserved domain				0008270,	7165						0008270,7165	evidence_code:10F0H1E1IEG
Solyc10g085740.1.1	Pattern	8	0.999072	Solyc10g085740.1.1	SL2.50ch10	64141402-64143991	SL2.50ch10:64141402..64143991-	GDSL esterase/lipase At5g03820 (AHRD V1 ***- GDL73_ARATH);	001087 Lipase, GDSL				6629							6629	evidence_code:10F0H1E1IEG
Solyc10g085800.1.1	Pattern	8	0.999262	Solyc10g085800.1.1	SL2.50ch10	64207015-64209086	SL2.50ch10:64207015..64209086-	Zinc-binding family protein (AHRD V1 **-- D7MDD4_ARALY);	006734 Protein of unknown function DUF597												evidence_code:10F0H1E1IEG
Solyc10g086430.1.1	Pattern	8	0.999057	Solyc10g086430.1.1	SL2.50ch10	64577978-64581524	SL2.50ch10:64577978..64581524+	WD-40 repeat family protein (AHRD V1 **-- D7LKF0_ARALY);	020472 G-protein beta WD-40 repeat, region												evidence_code:10F0H1E1IEG
Solyc11g005300.1.1	Pattern	8	1	Solyc11g005300.1.1	SL2.50ch11	242422-243084	SL2.50ch11:242422..243084+	Ring finger protein (AHRD V1 *-*- O49869_HORVU);	018957 Zinc finger, C3HC4 RING-type				8270							8270	evidence_code:10F0H1E1IEG
Solyc11g007230.1.1	Pattern	8	0.999995	Solyc11g007230.1.1	SL2.50ch11	1635762-1639958	SL2.50ch11:1635762..1639958+	Pentatricopeptide repeat-containing protein (AHRD V1 ***- D7LUH3_ARALY);	002885 Pentatricopeptide repeat												evidence_code:10F0H1E0IEG
Solyc11g012320.1.1	Pattern	8	1	Solyc11g012320.1.1	SL2.50ch11	5177396-5178689	SL2.50ch11:5177396..5178689+	Unknown Protein (AHRD V1)													evidence_code:10F1H0E1IEG
Solyc11g012390.1.1	Pattern	8	0.994028	Solyc11g012390.1.1	SL2.50ch11	5226809-5227070	SL2.50ch11:5226809..5227070+	Unknown Protein (AHRD V1)													evidence_code:10F0H1E1IEG
Solyc11g013480.1.1	Pattern	8	0.996856	Solyc11g013480.1.1	SL2.50ch11	6508855-6511349	SL2.50ch11:6508855..6511349-	Auxin response factor 3 (AHRD V1 ***- A4L9W4_GOSHI);	010525 Auxin response factor				0005634,	6355						0005634,6355	evidence_code:10F0H1E1IEG
Solyc11g013730.1.1	Pattern	8	0.999896	Solyc11g013730.1.1	SL2.50ch11	7052183-7053840	SL2.50ch11:7052183..7053840-	Ribulose bisphosphate carboxylase large chain (Fragment) (AHRD V1 *-*- Q4QSS8_9MYRT);	000685 Ribulose bisphosphate carboxylase, large subunit, C-terminal				9536							9536	evidence_code:10F0H0E0IEG
Solyc11g020680.1.1	Pattern	8	1	Solyc11g020680.1.1	SL2.50ch11	11844872-11845054	SL2.50ch11:11844872..11845054+	Unknown Protein (AHRD V1)													evidence_code:10F0H0E0IEG
Solyc11g021200.1.1	Pattern	8	0.991669	Solyc11g021200.1.1	SL2.50ch11	13385716-13385865	SL2.50ch11:13385716..13385865+	Unknown Protein (AHRD V1);	002677 Ribosomal protein L32p				15934							15934	evidence_code:10F0H0E0IEG
Solyc11g021290.1.1	Pattern	8	1	Solyc11g021290.1.1	SL2.50ch11	13397298-13397884	SL2.50ch11:13397298..13397884-	Ycf1 (Fragment) (AHRD V1 ***- A2T912_9MAGN);	008896 Ycf1												evidence_code:10F0H1E0IEG
Solyc11g028220.1.1	Pattern	8	0.999991	Solyc11g028220.1.1	SL2.50ch11	17233848-17234036	SL2.50ch11:17233848..17234036+	Unknown Protein (AHRD V1)													evidence_code:10F0H0E0IEG
Solyc11g039590.1.1	Pattern	8	1	Solyc11g039590.1.1	SL2.50ch11	24869662-24872619	SL2.50ch11:24869662..24872619-	Serine/threonine protein kinase (AHRD V1 ***- D0NNA3_PHYIN);	011009 Protein kinase-like												evidence_code:10F0H1E0IEG
Solyc11g056270.1.1	Pattern	8	0.998293	Solyc11g056270.1.1	SL2.50ch11	43075076-43078758	SL2.50ch11:43075076..43078758+	Maturase (Fragment) (AHRD V1 ***- O79414_SOLTU);	000442 Intron maturase, type II												evidence_code:10F0H1E1IEG
Solyc11g056360.1.1	Pattern	8	0.999889	Solyc11g056360.1.1	SL2.50ch11	43110058-43110498	SL2.50ch11:43110058..43110498-	30S ribosomal protein S12 (AHRD V1 ***- C8PSU8_9SPIO);	005679 Ribosomal protein S12, bacterial-type				0003735,	5515						0003735,5515	evidence_code:10F0H1E1IEG
Solyc11g056370.1.1	Pattern	8	1	Solyc11g056370.1.1	SL2.50ch11	43110547-43110903	SL2.50ch11:43110547..43110903-	NADH-quinone oxidoreductase subunit (AHRD V1 ***- A4U0C2_9PROT);	000440 NADH:ubiquinone/plastoquinone oxidoreductase, chain 3				55114							55114	evidence_code:10F0H0E1IEG
Solyc11g063610.1.1	Pattern	8	0.990953	Solyc11g063610.1.1	SL2.50ch11	46724212-46725705	SL2.50ch11:46724212..46725705+	Cytochrome c oxidase subunit 1 (AHRD V1 **** Q70G75_9SOLN);	000883 Cytochrome c oxidase, subunit I				4129							4129	evidence_code:10F0H1E0IEG
Solyc11g065740.1.1	Pattern	8	1	Solyc11g065740.1.1	SL2.50ch11	48417851-48421065	SL2.50ch11:48417851..48421065+	RbcX protein (AHRD V1 *-*- Q5W3L8_9NOST);	003435 Chaperonin-like RbcX												evidence_code:10F1H0E1IEG
Solyc11g066330.1.1	Pattern	8	1	Solyc11g066330.1.1	SL2.50ch11	49161079-49162746	SL2.50ch11:49161079..49162746+	Nodulin family protein (AHRD V1 ***- D7LIF1_ARALY);	010658 Nodulin-like												evidence_code:10F0H1E1IEG
Solyc11g072330.1.1	Pattern	8	0.999847	Solyc11g072330.1.1	SL2.50ch11	52622729-52628560	SL2.50ch11:52622729..52628560+	Response regulator 8 (AHRD V1 ***- Q9AV93_MAIZE);	006447 Myb-like DNA-binding region, SHAQKYF class				0006355,	45449						0006355,45449	evidence_code:10F0H0E1IEG
Solyc11g073040.1.1	Pattern	8	0.999776	Solyc11g073040.1.1	SL2.50ch11	53242448-53242756	SL2.50ch11:53242448..53242756-	Unknown Protein (AHRD V1)													evidence_code:10F0H1E1IEG
Solyc12g007210.1.1	Pattern	8	0.998698	Solyc12g007210.1.1	SL2.50ch12	1633954-1635822	SL2.50ch12:1633954..1635822-	Ras-like GTP-binding protein RHO (AHRD V1 **-- RHO_APLCA);	003578 Ras small GTPase, Rho type				3924							3924	evidence_code:10F0H1E0IEG
Solyc12g009590.1.1	Pattern	8	0.997281	Solyc12g009590.1.1	SL2.50ch12	2852172-2859869	SL2.50ch12:2852172..2859869+	Methyl binding domain protein (Fragment) (AHRD V1 *--- B9HAA5_POPTR);	001739 Methyl-CpG DNA binding				0005634,	0003677,	20037					0005634,0003677,20037	evidence_code:10F0H0E1IEG
Solyc12g010070.1.1	Pattern	8	0.999768	Solyc12g010070.1.1	SL2.50ch12	3210112-3211015	SL2.50ch12:3210112..3211015+	Unknown Protein (AHRD V1)													evidence_code:10F0H0E0IEG
Solyc12g015940.1.1	Pattern	8	0.997994	Solyc12g015940.1.1	SL2.50ch12	5995853-5996629	SL2.50ch12:5995853..5996629+	Unknown Protein (AHRD V1)													evidence_code:10F0H0E0IEG
Solyc12g016080.1.1	Pattern	8	1	Solyc12g016080.1.1	SL2.50ch12	6110905-6111126	SL2.50ch12:6110905..6111126-	Serine/threonine protein kinase (AHRD V1 ***- B6TWS7_MAIZE)													evidence_code:10F0H1E0IEG
Solyc12g019710.1.1	Pattern	8	1	Solyc12g019710.1.1	SL2.50ch12	11179837-11180916	SL2.50ch12:11179837..11180916-	Unknown Protein (AHRD V1)													evidence_code:10F0H0E0IEG
Solyc12g036340.1.1	Pattern	8	1	Solyc12g036340.1.1	SL2.50ch12	30766795-30766956	SL2.50ch12:30766795..30766956+	Unknown Protein (AHRD V1)													evidence_code:10F1H0E1IEG
Solyc12g036810.1.1	Pattern	8	0.999165	Solyc12g036810.1.1	SL2.50ch12	32899136-32904401	SL2.50ch12:32899136..32904401+	Kinesin-like protein 73641-79546 (AHRD V1 *-*- Q9CAC9_ARATH);	001752 Kinesin, motor region				7018							7018	evidence_code:10F0H1E0IEG
Solyc12g042080.1.1	Pattern	8	0.995891	Solyc12g042080.1.1	SL2.50ch12	42568261-42570658	SL2.50ch12:42568261..42570658-	40S ribosomal protein S11 (AHRD V1 ***- Q1H8R1_CHERU);	000266 Ribosomal protein S17				5840							5840	evidence_code:10F1H1E1IEG
Solyc12g042880.1.1	Pattern	8	0.999986	Solyc12g042880.1.1	SL2.50ch12	43779512-43781487	SL2.50ch12:43779512..43781487+	cDNA clone J013073D14 full insert sequence (AHRD V1 *--- B7ECD3_ORYSJ);	012866 Protein of unknown function DUF1644												evidence_code:10F0H1E0IEG
Solyc12g056860.1.1	Pattern	8	0.999711	Solyc12g056860.1.1	SL2.50ch12	48278099-48280333	SL2.50ch12:48278099..48280333-	BZIP transcription factor (AHRD V1 **** A7Y1S1_BRAJU);	011616 bZIP transcription factor, bZIP-1				3700							3700	evidence_code:10F0H1E1IEG
Solyc12g070090.1.1	Pattern	8	0.996601	Solyc12g070090.1.1	SL2.50ch12	54614293-54620555	SL2.50ch12:54614293..54620555-	Glutamyl-tRNA(Gln) amidotransferase subunit A homolog (AHRD V1 *--- QRSL1_RAT);	000120 Amidase signature enzyme				16884							16884	evidence_code:10F0H0E1IEG
Solyc12g077650.1.1	Pattern	8	0.998428	Solyc12g077650.1.1	SL2.50ch12	60266495-60266828	SL2.50ch12:60266495..60266828+	30S ribosomal protein S12 chloroplastic (AHRD V1 ***- C0LE98_9ROSI);	005679 Ribosomal protein S12, bacterial-type				0005840,	15935						0005840,15935	evidence_code:10F0H1E0IEG
Solyc12g088900.1.1	Pattern	8	0.999747	Solyc12g088900.1.1	SL2.50ch12	62533999-62537043	SL2.50ch12:62533999..62537043-	Unknown Protein (AHRD V1)													evidence_code:10F0H1E1IEG
Solyc12g095970.1.1	Pattern	8	0.999597	Solyc12g095970.1.1	SL2.50ch12	63409947-63411151	SL2.50ch12:63409947..63411151-	Abscisic acid receptor PYL2 (AHRD V1 **-* PYL2_ARATH);	019587 Polyketide cyclase/dehydrase				0004872,	42803						0004872,42803	evidence_code:10F0H1E0IEG
Solyc12g099360.1.1	Pattern	8	0.996746	Solyc12g099360.1.1	SL2.50ch12	64880055-64882904	SL2.50ch12:64880055..64882904+	Acyl-CoA synthetase/AMP-acid ligase II (AHRD V1 **** Q2W3Z0_MAGSA);	000873 AMP-dependent synthetase and ligase				18858							18858	evidence_code:10F0H1E1IEG
Solyc01g067330.2.1	Pattern	9	0.99793	Solyc01g067330.2.1	SL2.50ch01	68195803-68198270	SL2.50ch01:68195803..68198270+	UPF0497 membrane protein 4 (AHRD V1 ***- U4974_VITVI);	006459 Uncharacterised protein family UPF0497, trans-membrane plant subgroup				5515							5515
Solyc01g108220.2.1	Pattern	9	0.999751	Solyc01g108220.2.1	SL2.50ch01	87336086-87338326	SL2.50ch01:87336086..87338326-	Unknown Protein (AHRD V1)
Solyc01g110580.2.1	Pattern	9	0.999653	Solyc01g110580.2.1	SL2.50ch01	88995555-88996111	SL2.50ch01:88995555..88996111-	Auxin-induced SAUR-like protein (AHRD V1 **-- Q8S349_CAPAN);	003676 Auxin responsive SAUR protein				5516							5516
Solyc02g005310.1.1	Pattern	9	0.996299	Solyc02g005310.1.1	SL2.50ch02	2073298-2073547	SL2.50ch02:2073298..2073547-	Unknown Protein (AHRD V1)													evidence_code:10F0H0E1IEG
Solyc02g030520.1.1	Pattern	9	0.998889	Solyc02g030520.1.1	SL2.50ch02	16986814-16987127	SL2.50ch02:16986814..16987127-	Unknown Protein (AHRD V1)													evidence_code:10F0H0E0IEG
Solyc02g036430.1.1	Pattern	9	0.994104	Solyc02g036430.1.1	SL2.50ch02	21468369-21472137	SL2.50ch02:21468369..21472137+	NAC-domain transcription factor (AHRD V1 *-** D3WFN5_WHEAT);	003441 No apical meristem (NAM) protein				3700							3700	evidence_code:10F0H1E1IEG
Solyc02g068640.2.1	Pattern	9	0.999582	Solyc02g068640.2.1	SL2.50ch02	33172764-33180223	SL2.50ch02:33172764..33180223+	Pyrroline-5-carboxylate reductase (AHRD V1 **** D2DEW0_PHYES);	000304 Delta 1-pyrroline-5-carboxylate reductase				0042802,	4735						0042802,4735
Solyc02g071440.2.1	Pattern	9	0.998645	Solyc02g071440.2.1	SL2.50ch02	35464458-35466069	SL2.50ch02:35464458..35466069-	1-aminocyclopropane-1-carboxylate oxidase 1 (AHRD V1 **-- ACCO1_MALDO);	005123 Oxoglutarate and iron-dependent oxygenase				0016706,	16682						0016706,16682
Solyc02g079480.1.1	Pattern	9	1	Solyc02g079480.1.1	SL2.50ch02	38595211-38596896	SL2.50ch02:38595211..38596896-	FAD-binding domain-containing protein (AHRD V1 **-- D7MFH6_ARALY);	006094 FAD linked oxidase, N-terminal				9055							9055	evidence_code:10F0H1E0IEG
Solyc02g084000.2.1	Pattern	9	0.999954	Solyc02g084000.2.1	SL2.50ch02	41800229-41803502	SL2.50ch02:41800229..41803502+	YEATS domain-containing protein (AHRD V1 **-- C1EEG0_9CHLO);	005033 YEATS				0005515,	4402						0005515,4402
Solyc02g084790.2.1	Pattern	9	1	Solyc02g084790.2.1	SL2.50ch02	42458582-42460282	SL2.50ch02:42458582..42460282-	Peroxidase (AHRD V1 ***- Q0ZA68_9ROSI);	002016 Haem peroxidase, plant/fungal/bacterial				55114							55114
Solyc03g025480.2.1	Pattern	9	0.998404	Solyc03g025480.2.1	SL2.50ch03	7264938-7268774	SL2.50ch03:7264938..7268774+	Unknown Protein (AHRD V1)
Solyc03g032240.2.1	Pattern	9	0.990997	Solyc03g032240.2.1	SL2.50ch03	9045423-9049866	SL2.50ch03:9045423..9049866-	Cation/H(+) antiporter 2 (AHRD V1 **** CHX2_ARATH);	006153 Cation/H+ exchanger				15385							15385
Solyc03g070390.2.1	Pattern	9	1	Solyc03g070390.2.1	SL2.50ch03	39174131-39176180	SL2.50ch03:39174131..39176180+	Alpha-1 4-glucan-protein synthase (AHRD V1 **-* B9RLK7_RICCO);	004901 Alpha-1,4-glucan-protein synthase, UDP-forming				16760							16760
Solyc03g080110.2.1	Pattern	9	0.999532	Solyc03g080110.2.1	SL2.50ch03	45559184-45560658	SL2.50ch03:45559184..45560658+	Metal ion binding protein (AHRD V1 *-*- B6TZ00_MAIZE);	006121 Heavy metal transport/detoxification protein				30001							30001
Solyc03g112440.1.1	Pattern	9	0.998008	Solyc03g112440.1.1	SL2.50ch03	56898083-56898544	SL2.50ch03:56898083..56898544+	Oleosin (AHRD V1 ***- O04925_SESIN);	000136 Oleosin				16021							16021	evidence_code:10F1H1E1IEG
Solyc04g007760.2.1	Pattern	9	1	Solyc04g007760.2.1	SL2.50ch04	1435905-1437368	SL2.50ch04:1435905..1437368+	Major latex-like protein (AHRD V1 **-- B5THI3_PANGI);	000916 Bet v I allergen				9607							9607
Solyc04g011800.1.1	Pattern	9	0.999999	Solyc04g011800.1.1	SL2.50ch04	4233161-4233469	SL2.50ch04:4233161..4233469-	Glutaredoxin (AHRD V1 **** B9I9V9_POPTR);	011905 Glutaredoxin-like, plant II				8794							8794	evidence_code:10F0H1E0IEG
Solyc04g014450.1.1	Pattern	9	1	Solyc04g014450.1.1	SL2.50ch04	4673135-4679100	SL2.50ch04:4673135..4679100-	Rhamnogalacturonate lyase (AHRD V1 **** A3XLZ2_LEEBM);	010325 Rhamnogalacturonate lyase				16829							16829	evidence_code:10F0H1E0IEG
Solyc04g025560.2.1	Pattern	9	1	Solyc04g025560.2.1	SL2.50ch04	21626846-21631497	SL2.50ch04:21626846..21631497-	ADP-ribosylation factor (AHRD V1 *-*- D7KLG4_ARALY);	006688 ADP-ribosylation factor				5525							5525
Solyc04g054930.2.1	Pattern	9	0.999868	Solyc04g054930.2.1	SL2.50ch04	52586264-52589099	SL2.50ch04:52586264..52589099-	Trehalose-6-phosphate phosphatase-like protein (AHRD V1 ***- Q9LX18_ARATH);	003337 Trehalose-phosphatase				0008152,	5992						0008152,5992
Solyc04g056460.1.1	Pattern	9	1	Solyc04g056460.1.1	SL2.50ch04	53387307-53389172	SL2.50ch04:53387307..53389172+	AtbZIP transcription factor (Fragment) (AHRD V1 **** Q8W029_ARATH);	011616 bZIP transcription factor, bZIP-1				0016563,	3677						0016563,3677	evidence_code:10F0H1E0IEG
Solyc04g072470.2.1	Pattern	9	1	Solyc04g072470.2.1	SL2.50ch04	57080225-57081309	SL2.50ch04:57080225..57081309-	Defensin-like protein (AHRD V1 ***- Q948T4_PYRPY);	008176 Gamma thionin				30414							30414
Solyc04g080620.2.1	Pattern	9	0.997242	Solyc04g080620.2.1	SL2.50ch04	62327013-62331103	SL2.50ch04:62327013..62331103+	Mannan endo-1 4-beta-mannosidase (AHRD V1 ***- A8FDC6_BACP2);	013781 Glycoside hydrolase, subgroup, catalytic core				5975							5975
Solyc05g009970.2.1	Pattern	9	0.999814	Solyc05g009970.2.1	SL2.50ch05	4174318-4176026	SL2.50ch05:4174318..4176026+	Unknown Protein (AHRD V1)
Solyc05g012120.2.1	Pattern	9	0.998634	Solyc05g012120.2.1	SL2.50ch05	5328775-5332292	SL2.50ch05:5328775..5332292-	Ribosome maturation factor rimP (AHRD V1 *-*- RIMP_LEPIN);	003728 Uncharacterised protein family UPF0090
Solyc05g014270.2.1	Pattern	9	0.998499	Solyc05g014270.2.1	SL2.50ch05	8049432-8054756	SL2.50ch05:8049432..8054756-	F3I6.9 protein (AHRD V1 *-*- O48683_ARATH);	009675 Targeting for Xklp2
Solyc05g032630.1.1	Pattern	9	0.990357	Solyc05g032630.1.1	SL2.50ch05	42833474-42833770	SL2.50ch05:42833474..42833770+	Unknown Protein (AHRD V1)													evidence_code:10F0H0E0IEG
Solyc05g044530.1.1	Pattern	9	0.999916	Solyc05g044530.1.1	SL2.50ch05	55874024-55874359	SL2.50ch05:55874024..55874359-	Serine/threonine-protein phosphatase 7 long form homolog (AHRD V1 **-- PPP7L_ARATH);	019557 Aminotransferase-like, plant mobile domain												evidence_code:10F0H1E0IEG
Solyc05g047510.1.1	Pattern	9	0.996548	Solyc05g047510.1.1	SL2.50ch05	58144967-58145956	SL2.50ch05:58144967..58145956+	Sulfotransferase family protein (AHRD V1 **** D7LQL2_ARALY);	000863 Sulfotransferase				80118							80118	evidence_code:10F0H1E0IEG
Solyc05g051430.2.1	Pattern	9	0.996808	Solyc05g051430.2.1	SL2.50ch05	60898279-60903096	SL2.50ch05:60898279..60903096-	Ovarian cancer-associated gene 2 protein homolog (AHRD V1 ***- B5X7T4_SALSA);	005645 Protein of unknown function DUF341
Solyc06g024230.1.1	Pattern	9	1	Solyc06g024230.1.1	SL2.50ch06	14738885-14739082	SL2.50ch06:14738885..14739082+	TO54-2 (Fragment) (AHRD V1 *-*- Q3LVL5_TAROF)													evidence_code:10F0H0E0IEG
Solyc06g024250.1.1	Pattern	9	1	Solyc06g024250.1.1	SL2.50ch06	14739988-14740374	SL2.50ch06:14739988..14740374-	Unknown Protein (AHRD V1)					6810							6810	evidence_code:10F0H0E0IEG
Solyc06g036780.2.1	Pattern	9	0.999255	Solyc06g036780.2.1	SL2.50ch06	24511239-24528169	SL2.50ch06:24511239..24528169+	Os01g0708300 protein (Fragment) (AHRD V1 *-*- Q0JJY9_ORYSJ);	000620 Protein of unknown function DUF6, transmembrane				16020							16020
Solyc06g043010.1.1	Pattern	9	0.999704	Solyc06g043010.1.1	SL2.50ch06	25503317-25504021	SL2.50ch06:25503317..25504021+	Unknown Protein (AHRD V1)													evidence_code:10F0H0E0IEG
Solyc06g048980.1.1	Pattern	9	0.999995	Solyc06g048980.1.1	SL2.50ch06	28683834-28684145	SL2.50ch06:28683834..28684145+	Unknown Protein (AHRD V1)													evidence_code:10F0H0E0IEG
Solyc06g051820.2.1	Pattern	9	0.999972	Solyc06g051820.2.1	SL2.50ch06	31988978-31995330	SL2.50ch06:31988978..31995330-	Myosin (AHRD V1 ***- D2UY43_NAEGR);	010926 Myosin tail 2				16459							16459
Solyc06g062770.2.1	Pattern	9	0.991828	Solyc06g062770.2.1	SL2.50ch06	35983779-35985343	SL2.50ch06:35983779..35985343+	At1g17490/F1L3_4 (AHRD V1 ***- Q9LNQ6_ARATH)
Solyc06g066680.2.1	Pattern	9	0.999871	Solyc06g066680.2.1	SL2.50ch06	38284835-38287950	SL2.50ch06:38284835..38287950-	Mitochondrial carrier protein (AHRD V1 ***- D2VIZ2_NAEGR);	002067 Mitochondrial carrier protein				15227							15227
Solyc06g075960.1.1	Pattern	9	0.999971	Solyc06g075960.1.1	SL2.50ch06	43541094-43541405	SL2.50ch06:43541094..43541405-	Histone H4 (AHRD V1 ***- B6T0P4_MAIZE);	001951 Histone H4				0005634,	3677						0005634,3677	evidence_code:10F1H1E1IEG
Solyc06g076870.2.1	Pattern	9	1	Solyc06g076870.2.1	SL2.50ch06	44160488-44162942	SL2.50ch06:44160488..44162942-	60S acidic ribosomal protein P0 (AHRD V1 ***- D7LEE5_ARALY);	001790 Ribosomal protein L10				0005515,	5507						0005515,5507
Solyc07g021560.1.1	Pattern	9	1	Solyc07g021560.1.1	SL2.50ch07	19485446-19487259	SL2.50ch07:19485446..19487259-	Unknown Protein (AHRD V1)													evidence_code:10F0H0E0IEG
Solyc07g065190.2.1	Pattern	9	0.99677	Solyc07g065190.2.1	SL2.50ch07	64279858-64284513	SL2.50ch07:64279858..64284513-	Heavy metal-associated domain containing protein expressed (AHRD V1 *-*- Q2QXS5_ORYSJ);	006121 Heavy metal transport/detoxification protein				30001							30001
Solyc08g007660.2.1	Pattern	9	0.990361	Solyc08g007660.2.1	SL2.50ch08	2167565-2168849	SL2.50ch08:2167565..2168849+	Subtilisin-like serine protease (AHRD V1 **-- C3VDI0_CARPA);	015500 Peptidase S8, subtilisin-related				6508							6508
Solyc08g007720.1.1	Pattern	9	0.99084	Solyc08g007720.1.1	SL2.50ch08	2196290-2199557	SL2.50ch08:2196290..2199557-	Unknown Protein (AHRD V1)													evidence_code:10F0H1E1IEG
Solyc08g067380.1.1	Pattern	9	0.995472	Solyc08g067380.1.1	SL2.50ch08	53627977-53629331	SL2.50ch08:53627977..53629331+	Lrr, resistance protein fragment													evidence_code:10F0H1E0IEG
Solyc08g068970.2.1	Pattern	9	0.990025	Solyc08g068970.2.1	SL2.50ch08	55272375-55273287	SL2.50ch08:55272375..55273287-	Unknown Protein (AHRD V1)
Solyc08g074580.2.1	Pattern	9	0.995128	Solyc08g074580.2.1	SL2.50ch08	55852038-55854762	SL2.50ch08:55852038..55854762-	Cytoplasmic tRNA 2-thiolation protein 1 (AHRD V1 ***- CTU1_ARATH)
Solyc08g077860.2.1	Pattern	9	0.993882	Solyc08g077860.2.1	SL2.50ch08	58944472-58948879	SL2.50ch08:58944472..58948879+	Subtilisin-like serine protease (AHRD V1 **-* Q948Q4_ARATH);	015500 Peptidase S8, subtilisin-related				4252							4252
Solyc09g007580.1.1	Pattern	9	0.99999	Solyc09g007580.1.1	SL2.50ch09	1176696-1177907	SL2.50ch09:1176696..1177907+	MYB transcription factor (AHRD V1 **** Q9FNN6_ARATH);	006447 Myb-like DNA-binding region, SHAQKYF class				3700							3700	evidence_code:10F0H1E0IEG
Solyc09g008770.2.1	Pattern	9	0.996331	Solyc09g008770.2.1	SL2.50ch09	2194030-2196459	SL2.50ch09:2194030..2196459+	Group 3 late embryogenesis abundant protein (AHRD V1 **-- Q2N1E0_PHAVU);	004238 Late embryogenesis abundant protein
Solyc09g015250.1.1	Pattern	9	0.998913	Solyc09g015250.1.1	SL2.50ch09	8284956-8285882	SL2.50ch09:8284956..8285882+	Unknown Protein (AHRD V1)													evidence_code:10F0H0E0IEG
Solyc09g090150.2.1	Pattern	9	0.997377	Solyc09g090150.2.1	SL2.50ch09	65039694-65042890	SL2.50ch09:65039694..65042890-	Legumin 11S-globulin (AHRD V1 **-- Q39770_GINBI);	014710 RmlC-like jelly roll fold				45735							45735
Solyc10g008550.2.1	Pattern	9	0.999367	Solyc10g008550.2.1	SL2.50ch10	2660906-2664027	SL2.50ch10:2660906..2664027+	Secretory carrier membrane protein (AHRD V1 ***- B3TLU6_ELAGV);	007273 SCAMP				22857							22857
Solyc10g017510.2.1	Pattern	9	1	Solyc10g017510.2.1	SL2.50ch10	5389138-5391064	SL2.50ch10:5389138..5391064+	Cytochrome P450					19825							19825
Solyc10g018310.1.1	Pattern	9	0.992838	Solyc10g018310.1.1	SL2.50ch10	7317783-7317971	SL2.50ch10:7317783..7317971-	Unknown Protein (AHRD V1)													evidence_code:10F1H0E1IEG
Solyc10g049660.1.1	Pattern	9	0.996445	Solyc10g049660.1.1	SL2.50ch10	41809625-41812564	SL2.50ch10:41809625..41812564-	Transposon protein Mutator sub-class (AHRD V1 **-- B6U1M7_MAIZE);	004249 NPH3				0005515,	9416						0005515,9416	evidence_code:10F0H1E1IEG
Solyc10g051410.1.1	Pattern	9	0.999519	Solyc10g051410.1.1	SL2.50ch10	47568239-47569084	SL2.50ch10:47568239..47569084+	Gag-Pol polyprotein (AHRD V1 ***- B8YLY7_LOTJA);	001584 Integrase, catalytic core				0003676,	15074						0003676,15074	evidence_code:10F0H1E0IEG
Solyc10g052420.1.1	Pattern	9	0.996893	Solyc10g052420.1.1	SL2.50ch10	47879828-47881683	SL2.50ch10:47879828..47881683+	Pol polyprotein (AHRD V1 *-*- POL_MMTVB);	000477 RNA-directed DNA polymerase (reverse transcriptase)				0006508,	6278						0006508,6278	evidence_code:10F0H1E0IEG
Solyc11g005290.1.1	Pattern	9	0.999357	Solyc11g005290.1.1	SL2.50ch11	234613-235245	SL2.50ch11:234613..235245+	Ring finger protein (AHRD V1 *-*- O49869_HORVU);	018957 Zinc finger, C3HC4 RING-type				8270							8270	evidence_code:10F0H1E0IEG
Solyc11g010150.1.1	Pattern	9	1	Solyc11g010150.1.1	SL2.50ch11	3250805-3251642	SL2.50ch11:3250805..3251642-	Serine-threonine protein kinase (AHRD V1 ***- O24395_WHEAT);	017442 Serine/threonine protein kinase-related				0006970,	6468						0006970,6468	evidence_code:10F0H1E0IEG
Solyc11g028140.1.1	Pattern	9	0.994835	Solyc11g028140.1.1	SL2.50ch11	17021405-17023422	SL2.50ch11:17021405..17023422+	Ycf2 (AHRD V1 ***- D2KLP5_OLEEU);	008543 Chloroplast Ycf2				9507							9507	evidence_code:10F0H1E0IEG
Solyc11g045590.1.1	Pattern	9	0.999683	Solyc11g045590.1.1	SL2.50ch11	38604419-38604661	SL2.50ch11:38604419..38604661-	Unknown Protein (AHRD V1)													evidence_code:10F0H0E0IEG
Solyc11g071370.1.1	Pattern	9	0.990645	Solyc11g071370.1.1	SL2.50ch11	51957107-51958630	SL2.50ch11:51957107..51958630+	Pentatricopeptide repeat-containing protein (AHRD V1 ***- D7L041_ARALY);	002885 Pentatricopeptide repeat												evidence_code:10F0H1E0IEG
Solyc12g056390.1.1	Pattern	9	0.99931	Solyc12g056390.1.1	SL2.50ch12	47677578-47678261	SL2.50ch12:47677578..47678261+	Thaumatin-like protein (AHRD V1 **-- Q5DJS5_TOBAC);	001938 Thaumatin, pathogenesis-related												evidence_code:10F0H1E0IEG
Solyc12g088380.1.1	Pattern	9	0.996845	Solyc12g088380.1.1	SL2.50ch12	62234887-62236626	SL2.50ch12:62234887..62236626+	Helix-loop-helix DNA-binding domain containing protein (AHRD V1 *--- Q2QMV9_ORYSJ)													evidence_code:10F0H0E0IEG
Solyc01g005280.2.1	Pattern	10	0.993785	Solyc01g005280.2.1	SL2.50ch01	204617-207451	SL2.50ch01:204617..207451-	SEC14 cytosolic factor (AHRD V1 **-- B2W8N2_PYRTR);	001251 Cellular retinaldehyde-binding/triple function, C-terminal				5215							5215
Solyc01g065510.2.1	Pattern	10	0.998684	Solyc01g065510.2.1	SL2.50ch01	64170598-64171539	SL2.50ch01:64170598..64171539-	Unknown Protein (AHRD V1)
Solyc01g080990.2.1	Pattern	10	1	Solyc01g080990.2.1	SL2.50ch01	72824979-72826616	SL2.50ch01:72824979..72826616+	Carboxyl methyltransferase 4 (AHRD V1 **** B0ZB58_HUMLU);	005299 SAM dependent carboxyl methyltransferase				8757							8757
Solyc01g081410.2.1	Pattern	10	0.992929	Solyc01g081410.2.1	SL2.50ch01	73122465-73125023	SL2.50ch01:73122465..73125023-	Nodulin-like family protein expressed (AHRD V1 ***- Q2QYU1_ORYSJ);	010658 Nodulin-like				9055							9055
Solyc01g087320.2.1	Pattern	10	0.994133	Solyc01g087320.2.1	SL2.50ch01	73986301-74025740	SL2.50ch01:73986301..74025740-	tRNA-dihydrouridine synthase A (AHRD V1 ***- C9X2X8_NEIM8);	001269 tRNA-dihydrouridine synthase				0008152,	55114						0008152,55114
Solyc01g091240.2.1	Pattern	10	0.994249	Solyc01g091240.2.1	SL2.50ch01	76671874-76674001	SL2.50ch01:76671874..76674001-	Pentatricopeptide repeat-containing protein (AHRD V1 ***- D7KHY5_ARALY);	002885 Pentatricopeptide repeat				4519							4519
Solyc01g108990.2.1	Pattern	10	0.990435	Solyc01g108990.2.1	SL2.50ch01	87854100-87855764	SL2.50ch01:87854100..87855764-	Unknown Protein (AHRD V1)
Solyc02g069270.2.1	Pattern	10	0.999983	Solyc02g069270.2.1	SL2.50ch02	33791914-33796018	SL2.50ch02:33791914..33796018+	ARGONAUTE 1 (AHRD V1 ***- D6RUV9_TOBAC);	003165 Stem cell self-renewal protein Piwi				19899							19899
Solyc02g092900.1.1	Pattern	10	0.998325	Solyc02g092900.1.1	SL2.50ch02	48428919-48429284	SL2.50ch02:48428919..48429284+	MuDR family transposase containing protein (AHRD V1 ***- Q60D51_SOLDE)													evidence_code:10F0H0E0IEG
Solyc03g025170.1.1	Pattern	10	0.993936	Solyc03g025170.1.1	SL2.50ch03	7005987-7007882	SL2.50ch03:7005987..7007882-	GRAS family transcription factor (AHRD V1 **-* B9H3H7_POPTR);	005202 GRAS transcription factor				3700							3700	evidence_code:10F0H1E1IEG
Solyc03g063650.1.1	Pattern	10	0.996883	Solyc03g063650.1.1	SL2.50ch03	32677639-32679918	SL2.50ch03:32677639..32679918-	Receptor-like protein kinase (AHRD V1 **** Q9FLV4_ARATH);	002290 Serine/threonine protein kinase				0004672,	5515						0004672,5515	evidence_code:10F0H1E1IEG
Solyc03g095660.1.1	Pattern	10	0.997191	Solyc03g095660.1.1	SL2.50ch03	50290262-50290464	SL2.50ch03:50290262..50290464-	Unknown Protein (AHRD V1)													evidence_code:10F0H0E0IEG
Solyc03g122100.1.1	Pattern	10	0.993251	Solyc03g122100.1.1	SL2.50ch03	64113806-64118697	SL2.50ch03:64113806..64118697+	3-oxoacyl-synthase I (AHRD V1 *-*- B6SJZ0_MAIZE);	016038 Thiolase-like, subgroup				0008152,	9058						0008152,9058	evidence_code:10F0H1E0IEG
Solyc04g005580.1.1	Pattern	10	0.998202	Solyc04g005580.1.1	SL2.50ch04	383765-384205	SL2.50ch04:383765..384205-	Unknown Protein (AHRD V1);	012891 GCK												evidence_code:10F0H1E0IEG
Solyc04g008130.1.1	Pattern	10	0.998809	Solyc04g008130.1.1	SL2.50ch04	1811153-1814408	SL2.50ch04:1811153..1814408-	Cc-nbs-lrr, resistance protein					0006952,	6915						0006952,6915	evidence_code:10F0H1E0IEG
Solyc04g014440.2.1	Pattern	10	0.997677	Solyc04g014440.2.1	SL2.50ch04	4672029-4673081	SL2.50ch04:4672029..4673081-	LG127/30 like gene (AHRD V1 **-- Q9SZK3_ARATH);	008979 Galactose-binding like
Solyc05g012040.2.1	Pattern	10	0.998069	Solyc05g012040.2.1	SL2.50ch05	5268986-5273711	SL2.50ch05:5268986..5273711+	Squamosa promoter binding protein 3 (AHRD V1 *-*- Q1MU26_PHYPA);	004333 Transcription factor, SBP-box				5634							5634
Solyc05g015740.1.1	Pattern	10	0.999535	Solyc05g015740.1.1	SL2.50ch05	11856821-11858004	SL2.50ch05:11856821..11858004+	Unknown Protein (AHRD V1)													evidence_code:10F0H0E0IEG
Solyc07g016050.2.1	Pattern	10	0.999088	Solyc07g016050.2.1	SL2.50ch07	6215259-6216379	SL2.50ch07:6215259..6216379+	Lysine decarboxylase (AHRD V1 **** Q8YMP6_ANASP);	000310 Orn/Lys/Arg decarboxylase, major region				8923							8923
Solyc07g045260.1.1	Pattern	10	0.998956	Solyc07g045260.1.1	SL2.50ch07	55707722-55708741	SL2.50ch07:55707722..55708741-	Unknown Protein (AHRD V1)													evidence_code:10F0H1E0IEG
Solyc07g051890.1.1	Pattern	10	0.998868	Solyc07g051890.1.1	SL2.50ch07	57754547-57755536	SL2.50ch07:57754547..57755536+	Protein serine/threonine kinase (AHRD V1 ***- D3BP85_POLPA);	002290 Serine/threonine protein kinase				6468							6468	evidence_code:10F0H1E1IEG
Solyc07g052800.1.1	Pattern	10	0.999594	Solyc07g052800.1.1	SL2.50ch07	58572434-58572982	SL2.50ch07:58572434..58572982+	Nbs, resistance protein fragment					6915							6915	evidence_code:10F0H1E0IEG
Solyc07g062120.2.1	Pattern	10	0.99585	Solyc07g062120.2.1	SL2.50ch07	62150451-62153312	SL2.50ch07:62150451..62153312-	RAG1-activating protein 1 homolog (AHRD V1 **-- R1AP1_DROPS);	018179 RAG1-activating protein 1 homologue				16021							16021
Solyc08g006850.2.1	Pattern	10	0.996642	Solyc08g006850.2.1	SL2.50ch08	1388591-1394719	SL2.50ch08:1388591..1394719+	Patatin-like phospholipase family protein (AHRD V1 **** Q2QNW3_ORYSJ);	002641 Patatin				0045735,	4620						0045735,4620
Solyc08g022180.1.1	Pattern	10	0.999997	Solyc08g022180.1.1	SL2.50ch08	12710807-12712659	SL2.50ch08:12710807..12712659-	Cytochrome c biogenesis protein ccsA (AHRD V1 *-*- D8FZF0_9CYAN);	002171 Ribosomal protein L2				0005840,	16020						0005840,16020	evidence_code:10F0H1E0IEG
Solyc08g044300.1.1	Pattern	10	1	Solyc08g044300.1.1	SL2.50ch08	31358806-31359905	SL2.50ch08:31358806..31359905-	Unknown Protein (AHRD V1);	001878 Zinc finger, CCHC-type				8270							8270	evidence_code:10F0H0E0IEG
Solyc08g066690.2.1	Pattern	10	0.999595	Solyc08g066690.2.1	SL2.50ch08	52723167-52726109	SL2.50ch08:52723167..52726109-	Exostosin family protein (AHRD V1 ***- D7M9P2_ARALY);	004263 Exostosin-like				3824							3824
Solyc08g078640.1.1	Pattern	10	0.999344	Solyc08g078640.1.1	SL2.50ch08	59566520-59570592	SL2.50ch08:59566520..59570592-	Pectinesterase (AHRD V1 **** D7MP41_ARALY);	000070 Pectinesterase, catalytic				30599							30599	evidence_code:10F0H1E1IEG
Solyc09g059350.1.1	Pattern	10	0.993011	Solyc09g059350.1.1	SL2.50ch09	49937177-49940525	SL2.50ch09:49937177..49940525-	Transposase (Fragment) (AHRD V1 *--- A8BTK4_VITVI);	004332 Transposase, MuDR, plant				8270							8270	evidence_code:10F0H0E0IEG
Solyc09g059640.1.1	Pattern	10	1	Solyc09g059640.1.1	SL2.50ch09	50574857-50575883	SL2.50ch09:50574857..50575883+	Photosystem I P700 chlorophyll a apoprotein A2 (AHRD V1 ***- D3WB19_DILIN);	001280 Photosystem I psaA and psaB				16021							16021	evidence_code:10F0H1E0IEG
Solyc09g059990.1.1	Pattern	10	0.999636	Solyc09g059990.1.1	SL2.50ch09	52621572-52622315	SL2.50ch09:52621572..52622315+	Zinc finger family protein (AHRD V1 ***- D7MVE2_ARALY);	018957 Zinc finger, C3HC4 RING-type				5516							5516	evidence_code:10F0H1E1IEG
Solyc09g075170.1.1	Pattern	10	0.999046	Solyc09g075170.1.1	SL2.50ch09	62452108-62453457	SL2.50ch09:62452108..62453457+	Pentatricopeptide repeat protein (AHRD V1 ***- D2STE4_GOSHI);	002885 Pentatricopeptide repeat				8116							8116	evidence_code:10F0H1E0IEG
Solyc10g018640.1.1	Pattern	10	0.991547	Solyc10g018640.1.1	SL2.50ch10	8878025-8878684	SL2.50ch10:8878025..8878684-	Zinc ion binding protein (AHRD V1 ***- D7LRR6_ARALY)													evidence_code:10F1H0E1IEG
Solyc10g044560.1.1	Pattern	10	0.999998	Solyc10g044560.1.1	SL2.50ch10	22280180-22280758	SL2.50ch10:22280180..22280758-	ATP synthase subunit a chloroplastic (AHRD V1 **** D3WAR6_AUCJA);	000568 ATPase, F0 complex, subunit A				0046933,	16820						0046933,16820	evidence_code:10F0H1E0IEG
Solyc11g021160.1.1	Pattern	10	0.999451	Solyc11g021160.1.1	SL2.50ch11	13374126-13374965	SL2.50ch11:13374126..13374965+	Unknown Protein (AHRD V1)													evidence_code:10F0H1E0IEG
Solyc12g009260.1.1	Pattern	10	0.993396	Solyc12g009260.1.1	SL2.50ch12	2537941-2544921	SL2.50ch12:2537941..2544921+	3-oxoacyl-(Acyl-carrier-protein) synthase II (AHRD V1 **** Q9Z6Z0_CHLPN);	000794 Beta-ketoacyl synthase				4315							4315	evidence_code:10F0H1E1IEG
Solyc12g044360.1.1	Pattern	10	0.999867	Solyc12g044360.1.1	SL2.50ch12	44724225-44724468	SL2.50ch12:44724225..44724468-	Unknown Protein (AHRD V1)													evidence_code:10F0H0E0IEG
Solyc12g062600.1.1	Pattern	10	0.999952	Solyc12g062600.1.1	SL2.50ch12	51807320-51807619	SL2.50ch12:51807320..51807619+	Photosystem I P700 chlorophyll a apoprotein A2 (AHRD V1 ***- D3WCZ9_XIMAM);	001280 Photosystem I psaA and psaB				16021							16021	evidence_code:10F0H1E0IEG
Solyc12g088770.1.1	Pattern	10	0.997947	Solyc12g088770.1.1	SL2.50ch12	62458940-62459308	SL2.50ch12:62458940..62459308+	Subtilisin-like protease (AHRD V1 **-- Q38708_ALNGL);	015500 Peptidase S8, subtilisin-related				6508							6508	evidence_code:10F0H1E0IEG
Solyc12g098870.1.1	Pattern	10	1	Solyc12g098870.1.1	SL2.50ch12	64589040-64594736	SL2.50ch12:64589040..64594736-	Lipid A export ATP-binding/permease protein msbA (AHRD V1 *--- MSBA_SACD2);	003439 ABC transporter-like				0017111,	0016887,	16021					0017111,0016887,16021	evidence_code:10F0H1E0IEG
Solyc01g015060.1.1	Pattern	11	0.994816	Solyc01g015060.1.1	SL2.50ch01	16731758-16732221	SL2.50ch01:16731758..16732221-	X1 (Fragment) (AHRD V1 *--- Q3T7E5_ZEAMP);	005380 Region of unknown function XS												evidence_code:10F0H1E0IEG
Solyc01g095950.1.1	Pattern	11	0.990817	Solyc01g095950.1.1	SL2.50ch01	78832514-78833587	SL2.50ch01:78832514..78833587+	DNA-directed RNA polymerase subunit beta (AHRD V1 ***- B1NWE2_MANES);	015712 DNA-directed RNA polymerase, subunit 2				6350							6350	evidence_code:10F0H1E0IEG
Solyc02g091930.2.1	Pattern	11	0.999705	Solyc02g091930.2.1	SL2.50ch02	47728213-47729684	SL2.50ch02:47728213..47729684-	Homeobox-leucine zipper protein 22 (AHRD V1 ***- D7MA03_ARALY);	003106 Leucine zipper, homeobox-associated				30296							30296
Solyc03g019750.2.1	Pattern	11	0.999993	Solyc03g019750.2.1	SL2.50ch03	6682814-6684343	SL2.50ch03:6682814..6684343-	Alpha-1 4-glucan-protein synthase (AHRD V1 **-* B9REB8_RICCO);	004901 Alpha-1,4-glucan-protein synthase, UDP-forming				16760							16760
Solyc03g063260.2.1	Pattern	11	0.999151	Solyc03g063260.2.1	SL2.50ch03	31316810-31317852	SL2.50ch03:31316810..31317852+	Unknown Protein (AHRD V1)
Solyc03g083220.1.1	Pattern	11	0.999614	Solyc03g083220.1.1	SL2.50ch03	46617831-46618884	SL2.50ch03:46617831..46618884-	Helicase-like protein (AHRD V1 *-*- Q69V29_ORYSJ);	010285 Protein of unknown function DUF889, eukaryote												evidence_code:10F0H1E0IEG
Solyc04g039760.1.1	Pattern	11	0.998206	Solyc04g039760.1.1	SL2.50ch04	30503874-30507412	SL2.50ch04:30503874..30507412+	Ycf2 (AHRD V1 ***- D2SXY2_9MAGN);	008543 Chloroplast Ycf2				9507							9507	evidence_code:10F0H1E0IEG
Solyc05g013260.1.1	Pattern	11	0.999998	Solyc05g013260.1.1	SL2.50ch05	6338816-6342410	SL2.50ch05:6338816..6342410-	Cc-nbs, resistance protein fragment					0006952,	6915						0006952,6915	evidence_code:10F0H1E0IEG
Solyc05g015420.2.1	Pattern	11	0.994022	Solyc05g015420.2.1	SL2.50ch05	10484003-10485747	SL2.50ch05:10484003..10485747-	MYND finger family protein expressed (AHRD V1 ***- Q2R448_ORYSJ);	011990 Tetratricopeptide-like helical				0005488,	8270						0005488,8270
Solyc06g051050.1.1	Pattern	11	0.999946	Solyc06g051050.1.1	SL2.50ch06	30633722-30633913	SL2.50ch06:30633722..30633913+	Unknown Protein (AHRD V1)													evidence_code:10F0H0E0IEG
Solyc06g060950.1.1	Pattern	11	0.991218	Solyc06g060950.1.1	SL2.50ch06	35326199-35326432	SL2.50ch06:35326199..35326432-	Unknown Protein (AHRD V1)													evidence_code:10F0H0E0IEG
Solyc07g032420.1.1	Pattern	11	1	Solyc07g032420.1.1	SL2.50ch07	38724084-38724948	SL2.50ch07:38724084..38724948+	NAD(P)H-quinone oxidoreductase subunit H, chloroplastic (AHRD V1 *-*- NDHH_ILLOL);	001135 NADH-quinone oxidoreductase, subunit D				0016020,	55114						0016020,55114	evidence_code:10F0H1E0IEG
Solyc07g032460.1.1	Pattern	11	1	Solyc07g032460.1.1	SL2.50ch07	38748213-38749077	SL2.50ch07:38748213..38749077-	Unknown Protein (AHRD V1)													evidence_code:10F0H0E0IEG
Solyc07g054080.1.1	Pattern	11	0.996687	Solyc07g054080.1.1	SL2.50ch07	59811811-59812539	SL2.50ch07:59811811..59812539+	RING finger protein 5 (AHRD V1 *--- B6TI40_MAIZE);	018957 Zinc finger, C3HC4 RING-type				4842							4842	evidence_code:10F0H1E1IEG
Solyc07g063920.2.1	Pattern	11	0.99992	Solyc07g063920.2.1	SL2.50ch07	63479200-63481729	SL2.50ch07:63479200..63481729+	Solute carrier family 22 member 6 (AHRD V1 ***- B5X2P9_SALSA);	016196 Major facilitator superfamily, general substrate transporter				5351							5351
Solyc08g005150.2.1	Pattern	11	0.999062	Solyc08g005150.2.1	SL2.50ch08	97549-104036	SL2.50ch08:97549..104036+	Ubiquitin ligase (AHRD V1 **-* B3G3Y7_ADIVA);	006575 RWD				0003713,	4842						0003713,4842
Solyc08g005640.2.1	Pattern	11	0.999396	Solyc08g005640.2.1	SL2.50ch08	504959-510287	SL2.50ch08:504959..510287+	Ent-kaurene synthase-like protein 1 (AHRD V1 **** Q673F9_HORVD);	005630 Terpene synthase, metal-binding domain				9899							9899
Solyc08g045650.1.1	Pattern	11	0.992503	Solyc08g045650.1.1	SL2.50ch08	35416430-35419024	SL2.50ch08:35416430..35419024+	MuDR family transposase containing protein (AHRD V1 *-*- Q60D51_SOLDE);	001878 Zinc finger, CCHC-type				8270							8270	evidence_code:10F0H0E0IEG
Solyc10g007990.2.1	Pattern	11	0.998365	Solyc10g007990.2.1	SL2.50ch10	2144877-2151960	SL2.50ch10:2144877..2151960+	Cupin RmlC-type (AHRD V1 **-- B6T568_MAIZE);	012864 Protein of unknown function DUF1637				55114							55114
Solyc10g008250.1.1	Pattern	11	0.991463	Solyc10g008250.1.1	SL2.50ch10	2368847-2370260	SL2.50ch10:2368847..2370260-	Unknown Protein (AHRD V1);	011598 Helix-loop-helix DNA-binding				3700							3700	evidence_code:10F0H0E0IEG
Solyc11g062200.1.1	Pattern	11	0.9999	Solyc11g062200.1.1	SL2.50ch11	46168561-46172066	SL2.50ch11:46168561..46172066-	Transposon Ty1-A Gag-Pol polyprotein (AHRD V1 *-*- YA11B_YEAST);	013103 Reverse transcriptase, RNA-dependent DNA polymerase				0003676,	15074						0003676,15074	evidence_code:10F0H1E0IEG
Solyc11g063630.1.1	Pattern	11	0.997413	Solyc11g063630.1.1	SL2.50ch11	46729216-46730115	SL2.50ch11:46729216..46730115+	Cytochrome c-type biogenesis protein CcmF (AHRD V1 ***- B3GYE6_ACTP7);	003569 Cytochrome c-type biogenesis protein CcbS				16020							16020	evidence_code:10F0H1E0IEG
Solyc11g065200.1.1	Pattern	11	0.994372	Solyc11g065200.1.1	SL2.50ch11	47631738-47631890	SL2.50ch11:47631738..47631890-	Unknown Protein (AHRD V1)													evidence_code:10F0H0E0IEG
Solyc11g071610.1.1	Pattern	11	0.999432	Solyc11g071610.1.1	SL2.50ch11	52111512-52119003	SL2.50ch11:52111512..52119003+	Xanthine dehydrogenase/oxidase (AHRD V1 ***- A9YL93_RABIT);	016208 Aldehyde oxidase/xanthine dehydrogenase				0009055,	0051536,	0055114,	50660				0009055,0051536,0055114,50660	evidence_code:10F0H1E0IEG
Solyc12g011420.1.1	Pattern	11	0.997878	Solyc12g011420.1.1	SL2.50ch12	4244827-4251000	SL2.50ch12:4244827..4251000-	Integral membrane single C2 domain protein (AHRD V1 **-- D7L359_ARALY);	018029 C2 membrane targeting protein				6520							6520	evidence_code:10F0H1E1IEG
Solyc12g056040.1.1	Pattern	11	1	Solyc12g056040.1.1	SL2.50ch12	47360413-47361747	SL2.50ch12:47360413..47361747-	Unknown Protein (AHRD V1)					5524							5524	evidence_code:10F0H0E0IEG
Solyc01g007460.2.1	Pattern	12	0.990241	Solyc01g007460.2.1	SL2.50ch01	1865356-1865663	SL2.50ch01:1865356..1865663+	30S ribosomal protein S18 chloroplastic (AHRD V1 ***- D3WEG6_HEUSA);	001648 Ribosomal protein S18				5840							5840
Solyc01g007470.1.1	Pattern	12	0.999301	Solyc01g007470.1.1	SL2.50ch01	1865878-1866264	SL2.50ch01:1865878..1866264-	50S ribosomal protein L20 chloroplastic (AHRD V1 ***- Q06R42_9LAMI);	005813 Ribosomal protein L20				5840							5840	evidence_code:10F0H1E1IEG
Solyc01g007640.2.1	Pattern	12	1	Solyc01g007640.2.1	SL2.50ch01	1883398-1890719	SL2.50ch01:1883398..1890719+	Ycf2 (AHRD V1 ***- D2KLP5_OLEEU);	008543 Chloroplast Ycf2				0005524,	0017111,	9507					0005524,0017111,9507
Solyc01g007690.2.1	Pattern	12	0.994621	Solyc01g007690.2.1	SL2.50ch01	1897089-1898250	SL2.50ch01:1897089..1898250+	Unknown Protein (AHRD V1)
Solyc01g007720.2.1	Pattern	12	0.999639	Solyc01g007720.2.1	SL2.50ch01	1898832-1899766	SL2.50ch01:1898832..1899766+	ORF42f (AHRD V1 *-*- Q32989_PINTH)
Solyc01g009830.2.1	Pattern	12	0.996493	Solyc01g009830.2.1	SL2.50ch01	4325218-4329536	SL2.50ch01:4325218..4329536+	UDP-glucuronic acid/UDP-N-acetylgalactosamine transporter (AHRD V1 **** C1BM09_OSMMO);	004853 Protein of unknown function DUF250				5463							5463
Solyc01g080620.2.1	Pattern	12	0.999816	Solyc01g080620.2.1	SL2.50ch01	72360030-72370043	SL2.50ch01:72360030..72370043+	Kelch-like protein 3 (AHRD V1 *-*- KLHL3_HUMAN);	013069 BTB/POZ				5515							5515
Solyc01g087090.2.1	Pattern	12	0.999954	Solyc01g087090.2.1	SL2.50ch01	73779756-73780394	SL2.50ch01:73779756..73780394-	cDNA clone J023009A03 full insert sequence (AHRD V1 ***- B7EG04_ORYSJ)
Solyc01g096970.2.1	Pattern	12	0.999999	Solyc01g096970.2.1	SL2.50ch01	79725762-79729107	SL2.50ch01:79725762..79729107+	Unknown Protein (AHRD V1);	003123 Vacuolar sorting protein 9
Solyc01g102280.2.1	Pattern	12	0.99999	Solyc01g102280.2.1	SL2.50ch01	82857623-82858629	SL2.50ch01:82857623..82858629-	Unknown Protein (AHRD V1)
Solyc02g050240.2.1	Pattern	12	0.999998	Solyc02g050240.2.1	SL2.50ch02	24920469-24930852	SL2.50ch02:24920469..24930852+	Oligopeptidase (Protease II) (AHRD V1 ***- A6EQV2_9BACT);	002470 Peptidase S9A, prolyl oligopeptidase				6508							6508
Solyc02g055460.1.1	Pattern	12	0.999998	Solyc02g055460.1.1	SL2.50ch02	26963327-26982393	SL2.50ch02:26963327..26982393-	Disulfide-isomerase A3 (AHRD V1 *-*- C1BNX3_9MAXI);	012335 Thioredoxin fold												evidence_code:10F0H1E0IEG
Solyc02g081770.1.1	Pattern	12	0.999775	Solyc02g081770.1.1	SL2.50ch02	40169378-40170715	SL2.50ch02:40169378..40170715-	Transferase family protein (AHRD V1 **-* D7LQY1_ARALY);	003480 Transferase				16740							16740	evidence_code:10F0H1E1IEG
Solyc02g084280.2.1	Pattern	12	0.993179	Solyc02g084280.2.1	SL2.50ch02	42010023-42011897	SL2.50ch02:42010023..42011897+	Unknown Protein (AHRD V1)
Solyc02g085170.2.1	Pattern	12	0.999743	Solyc02g085170.2.1	SL2.50ch02	42731172-42736962	SL2.50ch02:42731172..42736962+	Glucose transporter 8 (AHRD V1 ***- Q2KKJ3_SOLIN);	003663 Sugar/inositol transporter				15519							15519
Solyc02g085720.1.1	Pattern	12	0.999995	Solyc02g085720.1.1	SL2.50ch02	43105031-43106152	SL2.50ch02:43105031..43106152+	Geranylgeranyl pyrophosphate synthase (AHRD V1 ***- Q9SSU0_9ROSI);	000092 Polyprenyl synthetase				4311							4311	evidence_code:10F0H1E0IEG
Solyc02g086430.2.1	Pattern	12	0.993455	Solyc02g086430.2.1	SL2.50ch02	43675564-43676632	SL2.50ch02:43675564..43676632+	Zinc finger protein 36 C3H type-like 1 (Fragment) (AHRD V1 *-*- C5H180_ACRGR);	000571 Zinc finger, CCCH-type				8270							8270
Solyc03g025180.2.1	Pattern	12	0.999876	Solyc03g025180.2.1	SL2.50ch03	7007726-7008318	SL2.50ch03:7007726..7008318+	Unknown Protein (AHRD V1)
Solyc03g082950.2.1	Pattern	12	0.999924	Solyc03g082950.2.1	SL2.50ch03	46359944-46361206	SL2.50ch03:46359944..46361206+	Unknown Protein (AHRD V1)
Solyc03g117910.2.1	Pattern	12	0.995189	Solyc03g117910.2.1	SL2.50ch03	60959593-60962369	SL2.50ch03:60959593..60962369+	FRIGIDA (AHRD V1 *-*- B0YZW7_ARALP);	012474 Frigida-like
Solyc04g005570.2.1	Pattern	12	0.999978	Solyc04g005570.2.1	SL2.50ch04	379991-382905	SL2.50ch04:379991..382905-	Transmembrane emp24 domain-containing protein 10 (AHRD V1 ***- B6U439_MAIZE);	000348 emp24/gp25L/p24				0042802,	32403						0042802,32403
Solyc04g007240.1.1	Pattern	12	0.997655	Solyc04g007240.1.1	SL2.50ch04	942579-943556	SL2.50ch04:942579..943556+	tRNA dimethylallyltransferase (AHRD V1 **** D6W2X4_YEAST);	002627 tRNA isopentenyltransferase				0004811,	9824						0004811,9824	evidence_code:10F0H1E0IEG
Solyc04g009660.2.1	Pattern	12	0.998846	Solyc04g009660.2.1	SL2.50ch04	3028988-3031950	SL2.50ch04:3028988..3031950-	Cc-nbs-lrr, resistance protein					0005515,	166						0005515,166
Solyc04g050950.2.1	Pattern	12	0.999981	Solyc04g050950.2.1	SL2.50ch04	48212392-48213690	SL2.50ch04:48212392..48213690-	Major latex-like protein (AHRD V1 **-- B5THI3_PANGI);	000916 Bet v I allergen				9607							9607
Solyc04g074880.2.1	Pattern	12	1	Solyc04g074880.2.1	SL2.50ch04	58404906-58406189	SL2.50ch04:58404906..58406189+	Purine permease family protein (AHRD V1 **-* D7MCV2_ARALY);	004853 Protein of unknown function DUF250				5345							5345
Solyc04g082520.1.1	Pattern	12	0.999998	Solyc04g082520.1.1	SL2.50ch04	63765366-63766988	SL2.50ch04:63765366..63766988-	Ring zinc finger protein (Fragment) (AHRD V1 *--- A6MH00_LILLO);	008166 Protein of unknown function DUF23												evidence_code:10F0H1E0IEG
Solyc05g007870.1.1	Pattern	12	1	Solyc05g007870.1.1	SL2.50ch05	2312616-2314591	SL2.50ch05:2312616..2314591+	MYB transcription factor (AHRD V1 *-*- Q9C5P9_ARATH);	015495 Myb transcription factor				0003677,	45449						0003677,45449	evidence_code:10F0H1E1IEG
Solyc05g009790.1.1	Pattern	12	0.999989	Solyc05g009790.1.1	SL2.50ch05	3987084-3988271	SL2.50ch05:3987084..3988271-	Transcription factor (AHRD V1 *-** D6MKM9_9ASPA);	003340 Transcriptional factor B3				0003677,	16564						0003677,16564	evidence_code:10F0H1E1IEG
Solyc05g021190.1.1	Pattern	12	0.99992	Solyc05g021190.1.1	SL2.50ch05	26625906-26626816	SL2.50ch05:26625906..26626816+	Photosystem II D2 protein (AHRD V1 ***- B9VL90_9CHLO);	000484 Photosynthetic reaction centre, L/M				30077							30077	evidence_code:10F0H1E0IEG
Solyc05g025570.1.1	Pattern	12	0.999383	Solyc05g025570.1.1	SL2.50ch05	34097371-34097589	SL2.50ch05:34097371..34097589-	Unknown Protein (AHRD V1)													evidence_code:10F0H0E0IEG
Solyc06g035560.1.1	Pattern	12	0.992323	Solyc06g035560.1.1	SL2.50ch06	21259408-21259732	SL2.50ch06:21259408..21259732-	Unknown Protein (AHRD V1)													evidence_code:10F0H0E0IEG
Solyc06g048640.1.1	Pattern	12	0.999996	Solyc06g048640.1.1	SL2.50ch06	27914296-27914493	SL2.50ch06:27914296..27914493+	Unknown Protein (AHRD V1)													evidence_code:10F1H0E1IEG
Solyc06g065350.2.1	Pattern	12	1	Solyc06g065350.2.1	SL2.50ch06	37157225-37169563	SL2.50ch06:37157225..37169563+	Erythroid differentiation-related factor 1-like protein (AHRD V1 ***- Q5N730_ORYSJ)
Solyc06g069100.1.1	Pattern	12	0.998617	Solyc06g069100.1.1	SL2.50ch06	39276715-39281353	SL2.50ch06:39276715..39281353-	NAC domain protein	003441 (AHRD V1 *-*- B9IE38_POPTR);	003441 No apical meristem (NAM) protein			45449							45449	evidence_code:10F0H1E0IEG
Solyc06g074640.1.1	Pattern	12	0.999963	Solyc06g074640.1.1	SL2.50ch06	42572467-42579516	SL2.50ch06:42572467..42579516+	Chromodomain helicase-DNA-binding protein 3 (AHRD V1 *--* B0WBW6_CULQU);	019787 Zinc finger, PHD-finger				3677							3677	evidence_code:10F0H1E0IEG
Solyc07g006260.2.1	Pattern	12	1	Solyc07g006260.2.1	SL2.50ch07	1058260-1060637	SL2.50ch07:1058260..1060637+	Myosin-like protein (AHRD V1 **-- Q9C717_ARATH)
Solyc07g049240.2.1	Pattern	12	1	Solyc07g049240.2.1	SL2.50ch07	56844299-56845615	SL2.50ch07:56844299..56845615+	Peroxidase (AHRD V1 **** Q07445_SOLLC);	002016 Haem peroxidase, plant/fungal/bacterial				0004601,	5515						0004601,5515
Solyc07g054050.1.1	Pattern	12	0.999994	Solyc07g054050.1.1	SL2.50ch07	59770905-59771125	SL2.50ch07:59770905..59771125-	Unknown Protein (AHRD V1)													evidence_code:10F0H0E0IEG
Solyc07g054630.2.1	Pattern	12	0.994894	Solyc07g054630.2.1	SL2.50ch07	60218182-60225136	SL2.50ch07:60218182..60225136-	B3 domain-containing protein Os11g0197600 (AHRD V1 ***- Y1176_ORYSJ);	003340 Transcriptional factor B3				6355							6355
Solyc08g005380.1.1	Pattern	12	0.99925	Solyc08g005380.1.1	SL2.50ch08	286490-286957	SL2.50ch08:286490..286957+	Unknown Protein (AHRD V1)													evidence_code:10F0H0E0IEG
Solyc08g016400.1.1	Pattern	12	0.999809	Solyc08g016400.1.1	SL2.50ch08	7411936-7412118	SL2.50ch08:7411936..7412118+	Unknown Protein (AHRD V1)													evidence_code:10F0H0E1IEG
Solyc08g016770.2.1	Pattern	12	0.999935	Solyc08g016770.2.1	SL2.50ch08	9200463-9203394	SL2.50ch08:9200463..9203394+	Decarboxylase family protein (AHRD V1 ***- A7GHE9_CLOBL);	002129 Pyridoxal phosphate-dependent decarboxylase				0030170,	19752						0030170,19752
Solyc08g036500.1.1	Pattern	12	0.999997	Solyc08g036500.1.1	SL2.50ch08	25575333-25575776	SL2.50ch08:25575333..25575776-	Uncharacterized mitochondrial protein AtMg00660 (AHRD V1 **-- M660_ARATH)													evidence_code:10F0H1E0IEG
Solyc08g082360.1.1	Pattern	12	0.99011	Solyc08g082360.1.1	SL2.50ch08	62352262-62352603	SL2.50ch08:62352262..62352603+	Unknown Protein (AHRD V1)													evidence_code:10F0H0E0IEG
Solyc09g009870.2.1	Pattern	12	1	Solyc09g009870.2.1	SL2.50ch09	3356180-3359366	SL2.50ch09:3356180..3359366+	F-box protein family-like (AHRD V1 ***- Q6ZLE2_ORYSJ);	001810 Cyclin-like F-box
Solyc09g012040.1.1	Pattern	12	0.999332	Solyc09g012040.1.1	SL2.50ch09	5325405-5325899	SL2.50ch09:5325405..5325899+	Unknown Protein (AHRD V1)													evidence_code:10F0H0E0IEG
Solyc09g030360.1.1	Pattern	12	1	Solyc09g030360.1.1	SL2.50ch09	19509420-19510653	SL2.50ch09:19509420..19510653+	Unknown Protein (AHRD V1)													evidence_code:10F0H0E0IEG
Solyc09g050020.1.1	Pattern	12	0.992864	Solyc09g050020.1.1	SL2.50ch09	32149081-32150223	SL2.50ch09:32149081..32150223-	Cytochrome b (AHRD V1 **** Q95871_TOBAC);	016175 Cytochrome b/b6				8121							8121	evidence_code:10F0H1E0IEG
Solyc09g057920.2.1	Pattern	12	0.999115	Solyc09g057920.2.1	SL2.50ch09	47851951-47865894	SL2.50ch09:47851951..47865894+	N-alpha-acetyltransferase 25, NatB auxiliary subunit (AHRD V1 *--- NAA25_RAT);	019183 N-acetyltransferase B complex, non-catalytic subunit
Solyc09g082300.2.1	Pattern	12	0.992488	Solyc09g082300.2.1	SL2.50ch09	63468458-63469664	SL2.50ch09:63468458..63469664+	Non-specific lipid-transfer protein (AHRD V1 *-*- B9GSL1_POPTR);	003612 Plant lipid transfer protein/seed storage/trypsin-alpha amylase inhibitor
Solyc09g082900.2.1	Pattern	12	0.999999	Solyc09g082900.2.1	SL2.50ch09	63978474-63981232	SL2.50ch09:63978474..63981232+	related to Populus trichocarpa predicted protein XM_002311612.1					0020037,	55114						0020037,55114
Solyc09g091920.2.1	Pattern	12	0.996201	Solyc09g091920.2.1	SL2.50ch09	66475576-66478070	SL2.50ch09:66475576..66478070-	Glucan endo-1 3-beta-glucosidase 4 (AHRD V1 *-*- B6T2U4_MAIZE);	012946 X8
Solyc10g005430.2.1	Pattern	12	1	Solyc10g005430.2.1	SL2.50ch10	314609-315709	SL2.50ch10:314609..315709-	Flavoprotein wrbA (AHRD V1 ***- B6U724_MAIZE);	010089 Flavoprotein WrbA				42802							42802
Solyc10g005860.2.1	Pattern	12	0.999999	Solyc10g005860.2.1	SL2.50ch10	662142-663979	SL2.50ch10:662142..663979-	Unknown Protein (AHRD V1)
Solyc10g008610.1.1	Pattern	12	0.996379	Solyc10g008610.1.1	SL2.50ch10	2695469-2695738	SL2.50ch10:2695469..2695738+	Unknown Protein (AHRD V1)													evidence_code:10F0H0E1IEG
Solyc10g008840.2.1	Pattern	12	0.99803	Solyc10g008840.2.1	SL2.50ch10	2900438-2901941	SL2.50ch10:2900438..2901941+	Ras-related protein Rab-25 (AHRD V1 ***- RAB25_BOVIN);	015595 Rab11-related				0005525,	3924						0005525,3924
Solyc10g083060.1.1	Pattern	12	1	Solyc10g083060.1.1	SL2.50ch10	62281038-62281347	SL2.50ch10:62281038..62281347+	Nuclear transport factor 2 family protein (AHRD V1 **-- D7MVS6_ARALY);	018222 Nuclear transport factor 2, Eukaryote				5622							5622	evidence_code:10F0H0E0IEG
Solyc11g021130.1.1	Pattern	12	0.999576	Solyc11g021130.1.1	SL2.50ch11	13369106-13370634	SL2.50ch11:13369106..13370634-	30S ribosomal protein S7 chloroplastic (AHRD V1 *-*- D3WBE1_9BORA);	005717 Ribosomal protein S7, bacterial-type				0005840,	15935						0005840,15935	evidence_code:10F0H1E0IEG
Solyc11g039860.1.1	Pattern	12	0.999813	Solyc11g039860.1.1	SL2.50ch11	26773982-26774183	SL2.50ch11:26773982..26774183+	Unknown Protein (AHRD V1)													evidence_code:10F0H0E0IEG
Solyc11g044590.1.1	Pattern	12	0.994563	Solyc11g044590.1.1	SL2.50ch11	35974018-35983231	SL2.50ch11:35974018..35983231+	Calcium-dependent protein kinase 4 (AHRD V1 *--- D7LXA9_ARALY);	011992 EF-Hand type				5509							5509	evidence_code:10F0H1E0IEG
Solyc11g062230.1.1	Pattern	12	0.998455	Solyc11g062230.1.1	SL2.50ch11	46229045-46229658	SL2.50ch11:46229045..46229658-	Unknown Protein (AHRD V1)													evidence_code:10F0H0E0IEG
Solyc11g065450.1.1	Pattern	12	0.995979	Solyc11g065450.1.1	SL2.50ch11	47990326-47990628	SL2.50ch11:47990326..47990628+	Glycosyltransferase-like protein (AHRD V1 ***- D8SBY5_SELML)													evidence_code:10F0H1E0IEG
Solyc11g069920.1.1	Pattern	12	0.994063	Solyc11g069920.1.1	SL2.50ch11	51610237-51610882	SL2.50ch11:51610237..51610882+	Nbs, resistance protein fragment					6915							6915	evidence_code:10F0H1E0IEG
Solyc11g072440.1.1	Pattern	12	0.998251	Solyc11g072440.1.1	SL2.50ch11	52697855-52701602	SL2.50ch11:52697855..52701602-	Hydrolase alpha/beta fold family protein (AHRD V1 ***- Q6L459_SOLDE);	000073 Alpha/beta hydrolase fold-1												evidence_code:10F0H1E1IEG
Solyc12g008660.1.1	Pattern	12	0.999997	Solyc12g008660.1.1	SL2.50ch12	2038195-2039412	SL2.50ch12:2038195..2039412+	Zinc finger CCCH domain-containing protein 20 (AHRD V1 ***- C3H20_ARATH);	000571 Zinc finger, CCCH-type				8270							8270	evidence_code:10F0H1E1IEG
Solyc12g009530.1.1	Pattern	12	0.999889	Solyc12g009530.1.1	SL2.50ch12	2780186-2781652	SL2.50ch12:2780186..2781652-	LRR receptor-like serine/threonine-protein kinase, RLP					4675							4675	evidence_code:10F0H1E0IEG
Solyc12g009740.1.1	Pattern	12	0.99921	Solyc12g009740.1.1	SL2.50ch12	2963809-2969615	SL2.50ch12:2963809..2969615+	LRR receptor-like serine/threonine-protein kinase, RLP					4675							4675	evidence_code:10F0H1E0IEG
Solyc12g009880.1.1	Pattern	12	0.999976	Solyc12g009880.1.1	SL2.50ch12	3055562-3056056	SL2.50ch12:3055562..3056056-	Serine-rich protein (AHRD V1 ***- Q8L8M8_ARATH)													evidence_code:10F1H0E1IEG
Solyc12g010140.1.1	Pattern	12	1	Solyc12g010140.1.1	SL2.50ch12	3270196-3273410	SL2.50ch12:3270196..3273410-	Unknown Protein (AHRD V1)													evidence_code:10F0H0E0IEG
Solyc12g014630.1.1	Pattern	12	0.991177	Solyc12g014630.1.1	SL2.50ch12	5630952-5631575	SL2.50ch12:5630952..5631575-	Cortical cell-delineating protein (AHRD V1 *--- B6U436_MAIZE);	013770 Plant lipid transfer protein and hydrophobic protein, helical				6869							6869	evidence_code:10F0H1E1IEG
Solyc12g032980.1.1	Pattern	12	0.999989	Solyc12g032980.1.1	SL2.50ch12	22322054-22322554	SL2.50ch12:22322054..22322554+	Photosystem I P700 chlorophyll a apoprotein A2 (AHRD V1 ***- B2LMJ2_GUIAB);	001280 Photosystem I psaA and psaB				16021							16021	evidence_code:10F0H1E0IEG
Solyc12g036070.1.1	Pattern	12	0.9976	Solyc12g036070.1.1	SL2.50ch12	29499969-29506224	SL2.50ch12:29499969..29506224+	Foot protein 1 variant 3 (AHRD V1 *--- Q2TCK6_9BIVA)													evidence_code:10F0H1E0IEG
Solyc12g039050.1.1	Pattern	12	0.999994	Solyc12g039050.1.1	SL2.50ch12	37634829-37635721	SL2.50ch12:37634829..37635721-	PIF-like orf1 (AHRD V1 ***- Q1WIR9_DAUCA)													evidence_code:10F0H0E0IEG
Solyc12g040800.1.1	Pattern	12	1	Solyc12g040800.1.1	SL2.50ch12	40771023-40772733	SL2.50ch12:40771023..40772733-	C2 domain-containing protein (AHRD V1 **-- D7KD31_ARALY);	018029 C2 membrane targeting protein												evidence_code:10F1H1E1IEG
Solyc12g042980.1.1	Pattern	12	0.999288	Solyc12g042980.1.1	SL2.50ch12	44025898-44029069	SL2.50ch12:44025898..44029069+	2-oxoglutarate-dependent dioxygenase (Fragment) (AHRD V1 ***- Q944Z0_ARAHA);	005123 Oxoglutarate and iron-dependent oxygenase				16491							16491	evidence_code:10F0H1E1IEG
Solyc12g099900.1.1	Pattern	12	0.993395	Solyc12g099900.1.1	SL2.50ch12	65187350-65188756	SL2.50ch12:65187350..65188756+	GRAS family transcription factor (Fragment) (AHRD V1 **-- B9NHP2_POPTR);	005202 GRAS transcription factor												evidence_code:10F1H1E1IEG
Solyc01g006700.2.1	Pattern	13	0.999922	Solyc01g006700.2.1	SL2.50ch01	1277385-1285298	SL2.50ch01:1277385..1285298-	Downstream neighbor of SON (AHRD V1 *-*- Q5U2V7_RAT)
Solyc01g010760.2.1	Pattern	13	0.999562	Solyc01g010760.2.1	SL2.50ch01	5821504-5825600	SL2.50ch01:5821504..5825600+	Porin/voltage-dependent anion-selective channel protein (AHRD V1 **** A9P802_POPTR);	001925 Porin, eukaryotic type				0005515,	8308						0005515,8308
Solyc01g011100.2.1	Pattern	13	1	Solyc01g011100.2.1	SL2.50ch01	7606130-7621713	SL2.50ch01:7606130..7621713+	Phospholipid-transporting ATPase (AHRD V1 **** B6JZB6_SCHJY);	006539 ATPase, P-type, phospholipid-translocating, flippase				4012							4012
Solyc01g011350.2.1	Pattern	13	1	Solyc01g011350.2.1	SL2.50ch01	8685285-8695311	SL2.50ch01:8685285..8695311-	cDNA clone J013057D02 full insert sequence (AHRD V1 **-- B7EBX1_ORYSJ)
Solyc01g057310.2.1	Pattern	13	1	Solyc01g057310.2.1	SL2.50ch01	53375259-53382746	SL2.50ch01:53375259..53382746-	Kinesin (Centromeric protein)-like protein (AHRD V1 *-*- Q9LJ60_ARATH)
Solyc01g058200.2.1	Pattern	13	1	Solyc01g058200.2.1	SL2.50ch01	58440356-58440902	SL2.50ch01:58440356..58440902-	Unknown Protein (AHRD V1)
Solyc01g066340.2.1	Pattern	13	0.99445	Solyc01g066340.2.1	SL2.50ch01	66529115-66529416	SL2.50ch01:66529115..66529416-	Unknown Protein (AHRD V1)
Solyc01g074000.2.1	Pattern	13	0.999781	Solyc01g074000.2.1	SL2.50ch01	70577434-70578076	SL2.50ch01:70577434..70578076-	Histone H3 (AHRD V1 ***- D8L9K7_WHEAT);	000164 Histone H3				42802							42802
Solyc01g079110.2.1	Pattern	13	0.999983	Solyc01g079110.2.1	SL2.50ch01	70680757-70681377	SL2.50ch01:70680757..70681377+	Histone H3 (AHRD V1 ***- D8L9K7_WHEAT);	000164 Histone H3				42802							42802
Solyc01g079500.2.1	Pattern	13	0.999984	Solyc01g079500.2.1	SL2.50ch01	71059737-71065826	SL2.50ch01:71059737..71065826+	DNA replication licensing factor (AHRD V1 **** Q2U020_ASPOR);	008050 MCM protein 7				43140							43140
Solyc01g080600.2.1	Pattern	13	1	Solyc01g080600.2.1	SL2.50ch01	72349619-72350293	SL2.50ch01:72349619..72350293+	Histone H3 (AHRD V1 ***- D8L9K7_WHEAT);	000164 Histone H3				42802							42802
Solyc01g080740.1.1	Pattern	13	0.999996	Solyc01g080740.1.1	SL2.50ch01	72480055-72487019	SL2.50ch01:72480055..72487019-	Ulp1 protease family C-terminal catalytic domain containing protein (AHRD V1 *-*- Q60D46_SOLDE);	003653 Peptidase C48, SUMO/Sentrin/Ubl1				6508							6508	evidence_code:10F0H0E0IEG
Solyc01g081380.2.1	Pattern	13	1	Solyc01g081380.2.1	SL2.50ch01	73103761-73110188	SL2.50ch01:73103761..73110188-	Nuclear matrix protein 1 (AHRD V1 ***- Q93XE2_SOLLC);	010604 Plant nuclear matrix 1
Solyc01g086690.2.1	Pattern	13	0.996594	Solyc01g086690.2.1	SL2.50ch01	73405126-73411225	SL2.50ch01:73405126..73411225-	Double-strand-break repair protein rad21 (AHRD V1 *-*- D0NDK6_PHYIN);	006910 Rad21/Rec8 like protein, N-terminal				228							228
Solyc01g086700.2.1	Pattern	13	0.994537	Solyc01g086700.2.1	SL2.50ch01	73416118-73418591	SL2.50ch01:73416118..73418591+	Phosphoribosylanthranilate transferase (Fragment) (AHRD V1 *--- Q43085_PEA);	013583 Phosphoribosyltransferase C-terminal, plant
Solyc01g086820.2.1	Pattern	13	0.999938	Solyc01g086820.2.1	SL2.50ch01	73524426-73525155	SL2.50ch01:73524426..73525155-	Histone H3 (AHRD V1 ***- D8L9K7_WHEAT);	000164 Histone H3				42802							42802
Solyc01g086930.2.1	Pattern	13	0.999994	Solyc01g086930.2.1	SL2.50ch01	73595473-73597921	SL2.50ch01:73595473..73597921-	Gamma response I protein-like (AHRD V1 *--- Q69WX8_ORYSJ);	013882 DNA repair protein Sae2/CtIP
Solyc01g087300.2.1	Pattern	13	1	Solyc01g087300.2.1	SL2.50ch01	73990288-74001310	SL2.50ch01:73990288..74001310-	tRNA-dihydrouridine synthase (AHRD V1 ***- D0HBH3_VIBMI);	001269 tRNA-dihydrouridine synthase				0008152,	55114						0008152,55114
Solyc01g090170.2.1	Pattern	13	0.998221	Solyc01g090170.2.1	SL2.50ch01	75563002-75569993	SL2.50ch01:75563002..75569993+	Ras-related protein Rab-1A (AHRD V1 ***- C0HBJ4_SALSA);	003579 Ras small GTPase, Rab type				0015031,	0007264,	0005525,	0007165,	5622			0015031,0007264,0005525,0007165,5622
Solyc01g090180.2.1	Pattern	13	1	Solyc01g090180.2.1	SL2.50ch01	75570063-75571164	SL2.50ch01:75570063..75571164-	Extradiol ring-cleavage dioxygenase class III protein subunit B (AHRD V1 ***- B8GF38_METPE);	014436 Extradiol aromatic ring-opening dioxygenase, DODA type				0006725,	55114						0006725,55114
Solyc01g091380.2.1	Pattern	13	0.999959	Solyc01g091380.2.1	SL2.50ch01	76771258-76775467	SL2.50ch01:76771258..76775467-	Microtubule-associated protein MAP65-1a (AHRD V1 **** Q9FEV9_TOBAC);	007145 MAP65/ASE1				8017							8017
Solyc01g094130.2.1	Pattern	13	0.998786	Solyc01g094130.2.1	SL2.50ch01	77451518-77454083	SL2.50ch01:77451518..77454083-	Cytochrome P450					19825							19825
Solyc01g094530.2.1	Pattern	13	0.999915	Solyc01g094530.2.1	SL2.50ch01	77722731-77729413	SL2.50ch01:77722731..77729413-	Acyl-CoA thioesterase (AHRD V1 ***- Q8GYW7_ARATH);	003703 Acyl-CoA thioesterase				6637							6637
Solyc01g094760.2.1	Pattern	13	1	Solyc01g094760.2.1	SL2.50ch01	77938693-77941753	SL2.50ch01:77938693..77941753-	Origin recognition complex 5 subunit (AHRD V1 ***- Q6EWX0_ARATH)					42802							42802
Solyc01g095240.2.1	Pattern	13	0.999798	Solyc01g095240.2.1	SL2.50ch01	78344509-78345600	SL2.50ch01:78344509..78345600-	Unknown Protein (AHRD V1)
Solyc01g095650.2.1	Pattern	13	1	Solyc01g095650.2.1	SL2.50ch01	78618500-78623890	SL2.50ch01:78618500..78623890-	Histone H3 (AHRD V1 ***- B7XEI9_NICTO);	000164 Histone H3				42802							42802
Solyc01g096080.2.1	Pattern	13	1	Solyc01g096080.2.1	SL2.50ch01	78952509-78954988	SL2.50ch01:78952509..78954988+	Unknown Protein (AHRD V1)
Solyc01g098420.1.1	Pattern	13	0.999686	Solyc01g098420.1.1	SL2.50ch01	80699169-80700899	SL2.50ch01:80699169..80700899+	Receptor-like protein kinase At5g59670 (AHRD V1 *-*- RLK7_ARATH);	000719 Protein kinase, core				0006468,	46677						0006468,46677	evidence_code:10F0H1E0IEG
Solyc01g099390.2.1	Pattern	13	0.999969	Solyc01g099390.2.1	SL2.50ch01	81426019-81427337	SL2.50ch01:81426019..81427337-	SRC2-like protein (AHRD V1 ***- A4K8J6_NICBE);	018029 C2 membrane targeting protein				5515							5515
Solyc01g099410.2.1	Pattern	13	0.999999	Solyc01g099410.2.1	SL2.50ch01	81438054-81439018	SL2.50ch01:81438054..81439018-	Histone H2A (AHRD V1 ***- Q8H0G7_TOBAC);	002119 Histone H2A				0005634,	3677						0005634,3677
Solyc01g099460.1.1	Pattern	13	1	Solyc01g099460.1.1	SL2.50ch01	81463393-81472730	SL2.50ch01:81463393..81472730+	ATP-dependent DNA helicase (AHRD V1 *-*- D8G648_9CYAN);	004589 DNA helicase, ATP-dependent, RecQ type				0006310,	0008026,	5524					0006310,0008026,5524	evidence_code:10F0H1E1IEG
Solyc01g100230.2.1	Pattern	13	1	Solyc01g100230.2.1	SL2.50ch01	82041782-82043997	SL2.50ch01:82041782..82043997-	Chaperone protein dnaJ (AHRD V1 ***- B6U761_MAIZE);	001623 Heat shock protein DnaJ, N-terminal				31072							31072
Solyc01g100280.2.1	Pattern	13	0.997985	Solyc01g100280.2.1	SL2.50ch01	82113424-82119096	SL2.50ch01:82113424..82119096+	ATP-DEPENDENT DNA HELICASE (AHRD V1 *-** Q8SRI7_ENCCU);	004589 DNA helicase, ATP-dependent, RecQ type				4003							4003
Solyc01g100370.2.1	Pattern	13	0.999962	Solyc01g100370.2.1	SL2.50ch01	82186051-82188666	SL2.50ch01:82186051..82188666+	Universal stress protein (AHRD V1 ***- B6SNQ1_MAIZE);	006016 UspA				6950							6950
Solyc01g101030.2.1	Pattern	13	0.9999	Solyc01g101030.2.1	SL2.50ch01	82651948-82655945	SL2.50ch01:82651948..82655945-	FACT complex subunit SPT16 (AHRD V1 ***- D3AWW1_POLPA);	013953 FACT complex subunit Spt16p/Cdc68p				42393							42393
Solyc01g103070.2.1	Pattern	13	0.999841	Solyc01g103070.2.1	SL2.50ch01	83505849-83506798	SL2.50ch01:83505849..83506798+	Unknown Protein (AHRD V1)
Solyc01g103960.2.1	Pattern	13	0.997552	Solyc01g103960.2.1	SL2.50ch01	84197683-84209378	SL2.50ch01:84197683..84209378+	ATP-dependent DNA helicase Q1 (AHRD V1 *-** C1GRE2_PARBA);	004589 DNA helicase, ATP-dependent, RecQ type				43138							43138
Solyc01g105720.2.1	Pattern	13	0.995343	Solyc01g105720.2.1	SL2.50ch01	85547901-85549804	SL2.50ch01:85547901..85549804+	Unknown Protein (AHRD V1)
Solyc01g106040.2.1	Pattern	13	1	Solyc01g106040.2.1	SL2.50ch01	85776930-85781923	SL2.50ch01:85776930..85781923+	GATA transcription factor 25 (AHRD V1 *--- B6TFI9_MAIZE);	010402 CCT domain				8431							8431
Solyc01g106200.1.1	Pattern	13	0.995529	Solyc01g106200.1.1	SL2.50ch01	85910651-85912004	SL2.50ch01:85910651..85912004-	Oligopeptide transporter 4 (AHRD V1 ***- B6U8Q5_MAIZE);	004813 Oligopeptide transporter OPT superfamily				55085							55085	evidence_code:10F0H1E0IEG
Solyc01g107310.2.1	Pattern	13	0.997938	Solyc01g107310.2.1	SL2.50ch01	86650094-86653299	SL2.50ch01:86650094..86653299+	Phosphatase 2C family protein (AHRD V1 ***- D7MFT9_ARALY);	015655 Protein phosphatase 2C				3824							3824
Solyc01g108210.2.1	Pattern	13	0.997123	Solyc01g108210.2.1	SL2.50ch01	87331575-87335081	SL2.50ch01:87331575..87335081+	Cytochrome P450					10295							10295
Solyc01g109520.2.1	Pattern	13	0.999989	Solyc01g109520.2.1	SL2.50ch01	88210021-88213641	SL2.50ch01:88210021..88213641-	Ras-related protein Rab-7 (AHRD V1 ***- C1BJT6_OSMMO);	002078 RNA polymerase sigma factor 54, interaction				3924							3924
Solyc01g109750.2.1	Pattern	13	0.993681	Solyc01g109750.2.1	SL2.50ch01	88378398-88379448	SL2.50ch01:88378398..88379448-	Syntaxin (AHRD V1 ***- Q6X9V9_HORVD);	010989 t-SNARE				43495							43495
Solyc01g110130.2.1	Pattern	13	1	Solyc01g110130.2.1	SL2.50ch01	88665546-88671062	SL2.50ch01:88665546..88671062-	DNA replication licensing factor (AHRD V1 ***- Q2TZM7_ASPOR);	008047 MCM protein 4				3712							3712
Solyc01g111550.2.1	Pattern	13	1	Solyc01g111550.2.1	SL2.50ch01	89541439-89545271	SL2.50ch01:89541439..89545271+	Protein MCM10 homolog (AHRD V1 *--- MCM10_XENTR);	015408 Zinc finger, Mcm10/DnaG-type				5634							5634
Solyc02g005110.2.1	Pattern	13	0.9994	Solyc02g005110.2.1	SL2.50ch02	680997-681460	SL2.50ch02:680997..681460+	Unknown Protein (AHRD V1)
Solyc02g031700.1.1	Pattern	13	0.99121	Solyc02g031700.1.1	SL2.50ch02	17472726-17472998	SL2.50ch02:17472726..17472998-	Unknown Protein (AHRD V1)													evidence_code:10F0H0E0IEG
Solyc02g036440.2.1	Pattern	13	1	Solyc02g036440.2.1	SL2.50ch02	21472999-21476904	SL2.50ch02:21472999..21476904-	Cell cycle control protein (AHRD V1 **-- Q2UBE9_ASPOR);	005045 Protein of unknown function DUF284, transmembrane eukaryotic				0005515,	4970						0005515,4970
Solyc02g038690.1.1	Pattern	13	0.999997	Solyc02g038690.1.1	SL2.50ch02	22029221-22029625	SL2.50ch02:22029221..22029625-	Histone H2B (AHRD V1 ***- A2IBL2_NICBE);	000558 Histone H2B				0005515,	3677						0005515,3677	evidence_code:10F1H1E1IEG
Solyc02g050200.1.1	Pattern	13	0.994926	Solyc02g050200.1.1	SL2.50ch02	24769173-24773290	SL2.50ch02:24769173..24773290+	Breast cancer susceptibility protein 2b (AHRD V1 ***- Q7Y1C4_ARATH);	015187 BRCA2, oligonucleotide/oligosaccharide-binding 1				5515							5515	evidence_code:10F0H1E0IEG
Solyc02g050290.1.1	Pattern	13	1	Solyc02g050290.1.1	SL2.50ch02	25333236-25334094	SL2.50ch02:25333236..25334094-	Cytochrome c biogenesis FN (AHRD V1 ***- B9U3M0_CARPA);	003569 Cytochrome c-type biogenesis protein CcbS				16020							16020	evidence_code:10F0H1E0IEG
Solyc02g055340.1.1	Pattern	13	0.997184	Solyc02g055340.1.1	SL2.50ch02	26181428-26184012	SL2.50ch02:26181428..26184012+	Mutator-like transposase (AHRD V1 *-*- Q9FH43_ARATH);	006564 Zinc finger, PMZ-type				8270							8270	evidence_code:10F0H0E0IEG
Solyc02g062990.1.1	Pattern	13	0.990229	Solyc02g062990.1.1	SL2.50ch02	29550142-29550849	SL2.50ch02:29550142..29550849-	Glucosyltransferase (AHRD V1 ***- A7M6J8_9ERIC);	002213 UDP-glucuronosyl/UDP-glucosyltransferase				8152							8152	evidence_code:10F0H1E0IEG
Solyc02g063060.2.1	Pattern	13	0.997612	Solyc02g063060.2.1	SL2.50ch02	29676109-29681253	SL2.50ch02:29676109..29681253-	Cell division cycle associated 7 (AHRD V1 *-*- Q28DP7_XENTR);	018866 Cell division cycle-associated protein
Solyc02g065320.1.1	Pattern	13	0.999971	Solyc02g065320.1.1	SL2.50ch02	31075450-31075720	SL2.50ch02:31075450..31075720+	Unknown Protein (AHRD V1)													evidence_code:10F0H0E0IEG
Solyc02g065710.1.1	Pattern	13	1	Solyc02g065710.1.1	SL2.50ch02	31437464-31439437	SL2.50ch02:31437464..31439437-	GDSL esterase/lipase 7 (AHRD V1 ***- GLIP7_ARATH);	001087 Lipase, GDSL				4091							4091	evidence_code:10F0H1E0IEG
Solyc02g065800.1.1	Pattern	13	0.997137	Solyc02g065800.1.1	SL2.50ch02	31518270-31518698	SL2.50ch02:31518270..31518698-	Transcription factor CYCLOIDEA (Fragment) (AHRD V1 *-*- CYCLD_ANTML);	005333 Transcription factor, TCP												evidence_code:10F0H1E0IEG
Solyc02g069690.1.1	Pattern	13	0.996081	Solyc02g069690.1.1	SL2.50ch02	34101607-34103250	SL2.50ch02:34101607..34103250-	FAD-binding domain-containing protein (AHRD V1 **-- D7MMH5_ARALY);	006094 FAD linked oxidase, N-terminal				9055							9055	evidence_code:10F0H1E1IEG
Solyc02g069780.2.1	Pattern	13	1	Solyc02g069780.2.1	SL2.50ch02	34176125-34196536	SL2.50ch02:34176125..34196536+	Serine/threonine-protein phosphatase 6 regulatory subunit 3 (AHRD V1 **** SAPS3_CHICK);	007587 SIT4 phosphatase-associated protein				19903							19903
Solyc02g070780.2.1	Pattern	13	0.999903	Solyc02g070780.2.1	SL2.50ch02	34965194-34971684	SL2.50ch02:34965194..34971684-	DNA replication licensing factor MCM3 (AHRD V1 **** Q16NY8_AEDAE);	008046 MCM protein 3				43140							43140
Solyc02g071530.1.1	Pattern	13	0.999955	Solyc02g071530.1.1	SL2.50ch02	35501383-35509962	SL2.50ch02:35501383..35509962+	Flap structure-specific endonuclease (AHRD V1 *--- FEN_CALMQ);	006084 DNA repair protein (XPGC)/yeast Rad				0003824,	6281						0003824,6281	evidence_code:10F0H1E0IEG
Solyc02g076680.2.1	Pattern	13	1	Solyc02g076680.2.1	SL2.50ch02	36402192-36404946	SL2.50ch02:36402192..36404946-	Unknown Protein (AHRD V1);	007789 Protein of unknown function DUF688
Solyc02g076750.1.1	Pattern	13	0.998986	Solyc02g076750.1.1	SL2.50ch02	36434825-36437024	SL2.50ch02:36434825..36437024-	Cathepsin B-like cysteine proteinase (AHRD V1 **-* CYSP_SCHMA);	013128 Peptidase C1A, papain				4197							4197	evidence_code:10F0H1E0IEG
Solyc02g077480.1.1	Pattern	13	1	Solyc02g077480.1.1	SL2.50ch02	36985404-36985814	SL2.50ch02:36985404..36985814+	Histone H3 (AHRD V1 ***- D8L9K7_WHEAT);	000164 Histone H3				42802							42802	evidence_code:10F1H1E1IEG
Solyc02g077710.1.1	Pattern	13	0.999999	Solyc02g077710.1.1	SL2.50ch02	37172109-37173137	SL2.50ch02:37172109..37173137+	E6-2 protein kinase (AHRD V1 *-*- B6E139_GOSHI)													evidence_code:10F0H1E1IEG
Solyc02g078740.2.1	Pattern	13	0.999535	Solyc02g078740.2.1	SL2.50ch02	37972261-37972759	SL2.50ch02:37972261..37972759-	Unknown Protein (AHRD V1)
Solyc02g080250.1.1	Pattern	13	1	Solyc02g080250.1.1	SL2.50ch02	39094298-39095666	SL2.50ch02:39094298..39095666+	COBRA-like protein (AHRD V1 ***- Q655F2_ORYSJ);	006918 Glycosyl-phosphatidyl inositol-anchored, plant												evidence_code:10F0H1E0IEG
Solyc02g081440.2.1	Pattern	13	0.999633	Solyc02g081440.2.1	SL2.50ch02	39987857-39990616	SL2.50ch02:39987857..39990616+	Os02g0638200 protein (Fragment) (AHRD V1 *-*- Q0DZ92_ORYSJ)
Solyc02g082290.2.1	Pattern	13	0.997245	Solyc02g082290.2.1	SL2.50ch02	40576895-40587329	SL2.50ch02:40576895..40587329+	MORC family CW-type zinc finger 3 (AHRD V1 **-- Q4VBZ9_HUMAN);	003594 ATP-binding region, ATPase-like				0005524,	8270						0005524,8270
Solyc02g083740.1.1	Pattern	13	0.996299	Solyc02g083740.1.1	SL2.50ch02	41608636-41613932	SL2.50ch02:41608636..41613932+	Oligopeptide transporter 9 (AHRD V1 **** B6SVF4_MAIZE);	004648 Tetrapeptide transporter, OPT1/isp4				5427							5427	evidence_code:10F0H1E0IEG
Solyc02g084160.1.1	Pattern	13	0.995668	Solyc02g084160.1.1	SL2.50ch02	41923490-41924703	SL2.50ch02:41923490..41924703-	Unknown Protein (AHRD V1)													evidence_code:10F0H0E0IEG
Solyc02g084220.2.1	Pattern	13	1	Solyc02g084220.2.1	SL2.50ch02	41960519-41967145	SL2.50ch02:41960519..41967145-	Genomic DNA chromosome 5 TAC clone K1L20 (AHRD V1 ***- Q9FH60_ARATH)
Solyc02g086470.2.1	Pattern	13	0.990684	Solyc02g086470.2.1	SL2.50ch02	43724456-43729361	SL2.50ch02:43724456..43729361+	WD repeat protein (AHRD V1 **-- B8MBM8_TALSN);	020472 G-protein beta WD-40 repeat, region				0030674,	32403						0030674,32403
Solyc02g087530.1.1	Pattern	13	0.995665	Solyc02g087530.1.1	SL2.50ch02	44515321-44516640	SL2.50ch02:44515321..44516640+	AAA-ATPase (AHRD V1 **-* C3TX92_BRASY);	003959 ATPase, AAA-type, core				0042623,	5515						0042623,5515	evidence_code:10F0H1E0IEG
Solyc02g088110.2.1	Pattern	13	0.999718	Solyc02g088110.2.1	SL2.50ch02	44874698-44883084	SL2.50ch02:44874698..44883084-	Polypyrimidine tract-binding protein-like (AHRD V1 **** Q2XTB3_SOLTU);	012677 Nucleotide-binding, alpha-beta plait				0005515,	3730						0005515,3730
Solyc02g088240.2.1	Pattern	13	0.999999	Solyc02g088240.2.1	SL2.50ch02	44977491-44979673	SL2.50ch02:44977491..44979673-	Xenotropic and polytropic retrovirus receptor (AHRD V1 **-- B2GU54_XENTR);	004342 EXS, C-terminal				16021							16021
Solyc02g088250.2.1	Pattern	13	0.998516	Solyc02g088250.2.1	SL2.50ch02	44979328-44981588	SL2.50ch02:44979328..44981588-	Xenotropic and polytropic retrovirus receptor (AHRD V1 *--- B2GU54_XENTR);	004331 SPX, N-terminal
Solyc02g088550.2.1	Pattern	13	1	Solyc02g088550.2.1	SL2.50ch02	45173929-45183799	SL2.50ch02:45173929..45183799-	Ubiquitin conjugation factor E4 A (AHRD V1 ***- B0W2D1_CULQU);	019474 Ubiquitin conjugation factor E4, core				151							151
Solyc02g089170.2.1	Pattern	13	0.999962	Solyc02g089170.2.1	SL2.50ch02	45629291-45630890	SL2.50ch02:45629291..45630890+	Alpha-1 4-glucan-protein synthase (AHRD V1 **-* B9RLK7_RICCO);	004901 Alpha-1,4-glucan-protein synthase, UDP-forming				16760							16760
Solyc02g089520.1.1	Pattern	13	1	Solyc02g089520.1.1	SL2.50ch02	45892058-45893830	SL2.50ch02:45892058..45893830-	Tomato CONSTANS-like 3					0003700,	42802						0003700,42802	evidence_code:10F0H1E0IEG
Solyc02g091400.1.1	Pattern	13	0.999929	Solyc02g091400.1.1	SL2.50ch02	47267465-47267929	SL2.50ch02:47267465..47267929+	Unknown Protein (AHRD V1)													evidence_code:10F0H0E0IEG
Solyc02g093190.2.1	Pattern	13	0.994667	Solyc02g093190.2.1	SL2.50ch02	48708601-48714084	SL2.50ch02:48708601..48714084+	MEDEA (Fragment) (AHRD V1 *-*- B4X8T9_ARALY)
Solyc02g093300.2.1	Pattern	13	1	Solyc02g093300.2.1	SL2.50ch02	48779267-48792010	SL2.50ch02:48779267..48792010-	DNA polymerase (AHRD V1 **** B9SC90_RICCO);	004578 DNA-directed DNA polymerase, family B, pol2				3887							3887
Solyc02g094010.1.1	Pattern	13	0.997876	Solyc02g094010.1.1	SL2.50ch02	49244300-49246380	SL2.50ch02:49244300..49246380-	Receptor-like protein kinase (AHRD V1 *-*- Q9LYS5_ARATH);	002290 Serine/threonine protein kinase				0006468,	16998						0006468,16998	evidence_code:10F0H1E0IEG
Solyc02g094350.2.1	Pattern	13	0.999978	Solyc02g094350.2.1	SL2.50ch02	49475541-49480207	SL2.50ch02:49475541..49480207-	Membrane-anchored ubiquitin-fold protein 2 (AHRD V1 ***- D7M7C8_ARALY);	017000 Membrane-anchored ubiquitin-fold protein, HCG-1
Solyc03g005220.2.1	Pattern	13	1	Solyc03g005220.2.1	SL2.50ch03	128262-131588	SL2.50ch03:128262..131588-	Histone H2A (AHRD V1 ***- B9MZP0_POPTR);	002119 Histone H2A				3684							3684
Solyc03g006330.2.1	Pattern	13	0.999842	Solyc03g006330.2.1	SL2.50ch03	927641-933562	SL2.50ch03:927641..933562-	LRR receptor-like serine/threonine-protein kinase, RLP					5515							5515
Solyc03g006530.2.1	Pattern	13	0.999972	Solyc03g006530.2.1	SL2.50ch03	1104857-1110299	SL2.50ch03:1104857..1110299-	Phosphoinositide-binding clathrin adaptor N-terminal Wiscott-Aldrich syndrome C-terminal (AHRD V1 *--- A2Q4Q2_MEDTR)					5524							5524
Solyc03g007550.2.1	Pattern	13	0.99824	Solyc03g007550.2.1	SL2.50ch03	2115577-2119868	SL2.50ch03:2115577..2119868+	Unknown Protein (AHRD V1)
Solyc03g007800.2.1	Pattern	13	1	Solyc03g007800.2.1	SL2.50ch03	2347943-2362320	SL2.50ch03:2347943..2362320-	Topoisomerase 1-associated factor 1 (AHRD V1 *--- C9S978_VERA1);	007725 Timeless C-terminal
Solyc03g025220.2.1	Pattern	13	0.999884	Solyc03g025220.2.1	SL2.50ch03	7063024-7065254	SL2.50ch03:7063024..7065254+	Multidrug resistance protein mdtK (AHRD V1 *--- MDTK_PHOLL);	002528 Multi antimicrobial extrusion protein MatE				15299							15299
Solyc03g025820.1.1	Pattern	13	0.994134	Solyc03g025820.1.1	SL2.50ch03	7591561-7601490	SL2.50ch03:7591561..7601490+	Genomic DNA chromosome 5 TAC clone K24M7 (AHRD V1 ***- Q9FHD0_ARATH)													evidence_code:10F0H1E0IEG
Solyc03g031680.2.1	Pattern	13	0.997286	Solyc03g031680.2.1	SL2.50ch03	8424137-8428711	SL2.50ch03:8424137..8428711+	Uncharacterized GPI-anchored protein At1g61900 (AHRD V1 ***- UGPI6_ARATH)
Solyc03g032190.2.1	Pattern	13	0.999996	Solyc03g032190.2.1	SL2.50ch03	8971181-8974776	SL2.50ch03:8971181..8974776+	Cyclin B2 (AHRD V1 **** Q9XGI1_SOLLC);	014400 Cyclin, A/B/D/E				0004721,	16538						0004721,16538
Solyc03g033390.2.1	Pattern	13	0.99936	Solyc03g033390.2.1	SL2.50ch03	9242801-9245006	SL2.50ch03:9242801..9245006+	F-box family protein (AHRD V1 *-*- B9H220_POPTR);	001810 Cyclin-like F-box
Solyc03g033870.1.1	Pattern	13	1	Solyc03g033870.1.1	SL2.50ch03	9753449-9754584	SL2.50ch03:9753449..9754584-	Unknown Protein (AHRD V1)													evidence_code:10F0H0E0IEG
Solyc03g034230.2.1	Pattern	13	0.998314	Solyc03g034230.2.1	SL2.50ch03	10205170-10208243	SL2.50ch03:10205170..10208243-	Unknown Protein (AHRD V1)
Solyc03g042500.1.1	Pattern	13	1	Solyc03g042500.1.1	SL2.50ch03	10823243-10824821	SL2.50ch03:10823243..10824821+	B3 domain-containing protein At1g49475 (AHRD V1 *-*- Y1475_ARATH);	003340 Transcriptional factor B3				6355							6355	evidence_code:10F0H0E0IEG
Solyc03g062700.2.1	Pattern	13	1	Solyc03g062700.2.1	SL2.50ch03	29339799-29342210	SL2.50ch03:29339799..29342210+	Binding protein (AHRD V1 *-*- D7L203_ARALY);	007022 Survival motor neuron interacting protein 1				0000398,	5488						0000398,5488
Solyc03g063280.2.1	Pattern	13	1	Solyc03g063280.2.1	SL2.50ch03	31328445-31334974	SL2.50ch03:31328445..31334974+	ENT domain containing protein (AHRD V1 ***- B6THJ4_MAIZE);	005491 ENT
Solyc03g078650.2.1	Pattern	13	0.999338	Solyc03g078650.2.1	SL2.50ch03	44849174-44851754	SL2.50ch03:44849174..44851754+	Os12g0581300 protein (Fragment) (AHRD V1 *-*- Q0IMB2_ORYSJ);	006873 Protein of unknown function DUF620
Solyc03g082540.2.1	Pattern	13	1	Solyc03g082540.2.1	SL2.50ch03	46012898-46014497	SL2.50ch03:46012898..46014497-	Unknown Protein (AHRD V1)
Solyc03g083810.2.1	Pattern	13	0.994077	Solyc03g083810.2.1	SL2.50ch03	47263473-47264476	SL2.50ch03:47263473..47264476-	Serine/threonine-protein phosphatase 7 long form homolog (AHRD V1 **-- PPP7L_ARATH);	019557 Aminotransferase-like, plant mobile domain
Solyc03g093450.2.1	Pattern	13	0.999987	Solyc03g093450.2.1	SL2.50ch03	48185092-48191194	SL2.50ch03:48185092..48191194+	Receptor-like protein kinase (AHRD V1 **** Q9FZP2_ARATH);	002290 Serine/threonine protein kinase				0005515,	16301						0005515,16301
Solyc03g093590.1.1	Pattern	13	0.999953	Solyc03g093590.1.1	SL2.50ch03	48449483-48449695	SL2.50ch03:48449483..48449695+	Unknown Protein (AHRD V1)													evidence_code:10F1H0E1IEG
Solyc03g095600.1.1	Pattern	13	1	Solyc03g095600.1.1	SL2.50ch03	50224682-50226334	SL2.50ch03:50224682..50226334+	CENP-E like kinetochore protein (AHRD V1 *-*- B6SHI8_MAIZE)													evidence_code:10F1H0E1IEG
Solyc03g095820.2.1	Pattern	13	0.990836	Solyc03g095820.2.1	SL2.50ch03	50908871-50913134	SL2.50ch03:50908871..50913134-	Cell number regulator 13 (AHRD V1 **-- B6SJQ0_MAIZE);	006461 Protein of unknown function Cys-rich
Solyc03g111350.2.1	Pattern	13	0.997821	Solyc03g111350.2.1	SL2.50ch03	56005264-56008568	SL2.50ch03:56005264..56008568-	Deoxycytidylate deaminase-like (AHRD V1 ***- Q5JN09_ORYSJ);	015517 Cytidine deaminase				30413							30413
Solyc03g111870.2.1	Pattern	13	0.999784	Solyc03g111870.2.1	SL2.50ch03	56519079-56524942	SL2.50ch03:56519079..56524942-	Copine-like protein (AHRD V1 ***- Q153E2_ORYSJ);	010734 Copine				4842							4842
Solyc03g113090.2.1	Pattern	13	0.997638	Solyc03g113090.2.1	SL2.50ch03	57427944-57430724	SL2.50ch03:57427944..57430724+	Genomic DNA chromosome 5 TAC clone K19B1 (AHRD V1 ***- Q9FJJ1_ARATH)
Solyc03g114690.2.1	Pattern	13	0.999994	Solyc03g114690.2.1	SL2.50ch03	58641516-58647305	SL2.50ch03:58641516..58647305-	Wd-40 repeat-containing protein (AHRD V1 *--- B8C836_THAPS);	017986 WD40 repeat, region				166							166
Solyc03g114990.2.1	Pattern	13	0.998534	Solyc03g114990.2.1	SL2.50ch03	58892961-58896673	SL2.50ch03:58892961..58896673+	Homology to unknown gene (AHRD V1 *-*- Q01A19_OSTTA);	004274 NLI interacting factor
Solyc03g115050.2.1	Pattern	13	0.999996	Solyc03g115050.2.1	SL2.50ch03	58937751-58941209	SL2.50ch03:58937751..58941209-	Single-stranded DNA-binding replication protein A large subunit (AHRD V1 **** D2V0Z2_NAEGR);	004591 Replication factor-a protein 1 Rpa1				0005515,	3697						0005515,3697
Solyc03g116480.1.1	Pattern	13	0.998867	Solyc03g116480.1.1	SL2.50ch03	59941068-59942174	SL2.50ch03:59941068..59942174+	F-box family protein (AHRD V1 **-- B9GZP5_POPTR);	015915 Kelch-type beta propeller												evidence_code:10F0H0E1IEG
Solyc03g117730.2.1	Pattern	13	0.991582	Solyc03g117730.2.1	SL2.50ch03	60832800-60836089	SL2.50ch03:60832800..60836089-	Tubby-like protein 13 (AHRD V1 ***- D2CMM7_ORYSJ);	000007 Tubby, C-terminal				3700							3700
Solyc03g118320.1.1	Pattern	13	0.99987	Solyc03g118320.1.1	SL2.50ch03	61288521-61290272	SL2.50ch03:61288521..61290272+	Holliday junction ATP-dependent DNA helicase ruvB (AHRD V1 *--* RUVB_CHLSY);	003959 ATPase, AAA-type, core				0043142,	43130						0043142,43130	evidence_code:10F0H1E0IEG
Solyc03g118770.2.1	Pattern	13	1	Solyc03g118770.2.1	SL2.50ch03	61649126-61651488	SL2.50ch03:61649126..61651488-	WUSCHEL-related homeobox-containing protein 4 (AHRD V1 *-*- C0LAL8_9MAGN);	001356 Homeobox				6355							6355
Solyc03g119160.2.1	Pattern	13	1	Solyc03g119160.2.1	SL2.50ch03	61902516-61904089	SL2.50ch03:61902516..61904089+	Unknown Protein (AHRD V1)
Solyc03g120200.1.1	Pattern	13	1	Solyc03g120200.1.1	SL2.50ch03	62704981-62718637	SL2.50ch03:62704981..62718637-	Regulator of telomere elongation helicase 1 homolog (AHRD V1 ***- RTEL1_AEDAE);	013020 DNA helicase (DNA repair), Rad3 type				0008026,	0016818,	0005524,	6139				0008026,0016818,0005524,6139	evidence_code:10F0H1E1IEG
Solyc03g120300.2.1	Pattern	13	0.998753	Solyc03g120300.2.1	SL2.50ch03	62789061-62795056	SL2.50ch03:62789061..62795056+	Glycine-rich protein-like (AHRD V1 ***- Q5ZB64_ORYSJ);	018545 CASC3/Barentsz eIF4AIII binding
Solyc03g121240.1.1	Pattern	13	0.999984	Solyc03g121240.1.1	SL2.50ch03	63458470-63459612	SL2.50ch03:63458470..63459612-	BHLH transcription factor-like (AHRD V1 *--* Q8S0N2_ORYSJ);	001092 Basic helix-loop-helix dimerisation region bHLH				3700							3700	evidence_code:10F1H1E1IEG
Solyc04g005290.2.1	Pattern	13	0.999735	Solyc04g005290.2.1	SL2.50ch04	212945-215410	SL2.50ch04:212945..215410-	Unknown Protein (AHRD V1)
Solyc04g007470.2.1	Pattern	13	1	Solyc04g007470.2.1	SL2.50ch04	1146534-1149345	SL2.50ch04:1146534..1149345+	CONSTANS-like zinc finger protein (AHRD V1 *--- D0EP07_SOYBN);	000315 Zinc finger, B-box				5622							5622
Solyc04g008200.2.1	Pattern	13	0.99999	Solyc04g008200.2.1	SL2.50ch04	1871785-1876714	SL2.50ch04:1871785..1876714+	Cc-nbs-lrr, resistance protein					0006952,	6915						0006952,6915
Solyc04g008600.2.1	Pattern	13	0.999687	Solyc04g008600.2.1	SL2.50ch04	2202430-2209479	SL2.50ch04:2202430..2209479+	Chromosome segregation in meiosis protein 3 (AHRD V1 *--- C0NYU8_AJECG);	012923 Replication fork protection component Swi3				0005634,	8270						0005634,8270
Solyc04g008820.2.1	Pattern	13	0.999994	Solyc04g008820.2.1	SL2.50ch04	2435267-2437869	SL2.50ch04:2435267..2437869+	HMG transcription factor (Fragment) (AHRD V1 *--* Q676W2_HYAOR);	000910 High mobility group, HMG1/HMG2				3700							3700
Solyc04g009650.2.1	Pattern	13	0.999961	Solyc04g009650.2.1	SL2.50ch04	3019293-3024735	SL2.50ch04:3019293..3024735-	Diphosphomevalonate decarboxylase-like protein (AHRD V1 **** Q8LAR8_ARATH);	005935 Diphosphomevalonate decarboxylase				0004163,	42803						0004163,42803
Solyc04g011390.1.1	Pattern	13	0.999991	Solyc04g011390.1.1	SL2.50ch04	3865521-3865832	SL2.50ch04:3865521..3865832-	Histone H4 (AHRD V1 ***- B6T0P4_MAIZE);	001951 Histone H4				0005634,	3677						0005634,3677	evidence_code:10F1H1E1IEG
Solyc04g014360.2.1	Pattern	13	0.997825	Solyc04g014360.2.1	SL2.50ch04	4614412-4616761	SL2.50ch04:4614412..4616761-	Transcription factor SPATULA (AHRD V1 *-** SPT_ARATH);	001092 Basic helix-loop-helix dimerisation region bHLH				3700							3700
Solyc04g014520.1.1	Pattern	13	1	Solyc04g014520.1.1	SL2.50ch04	4795021-4795914	SL2.50ch04:4795021..4795914+	Plant viral-response family protein (AHRD V1 **-- B6SQA7_MAIZE);	006904 Protein of unknown function DUF716												evidence_code:10F0H1E0IEG
Solyc04g014850.2.1	Pattern	13	0.999804	Solyc04g014850.2.1	SL2.50ch04	5078602-5082852	SL2.50ch04:5078602..5082852-	Unknown Protein (AHRD V1)
Solyc04g045630.2.1	Pattern	13	0.999066	Solyc04g045630.2.1	SL2.50ch04	33643321-33649211	SL2.50ch04:33643321..33649211-	CTD phosphatase-like protein (AHRD V1 ***- C7EYT4_ORYGL);	011948 Dullard-like phosphatase domain				16791							16791
Solyc04g049840.2.1	Pattern	13	1	Solyc04g049840.2.1	SL2.50ch04	42788007-42797456	SL2.50ch04:42788007..42797456-	CCR4-NOT transcription complex subunit 4 (AHRD V1 *--- Q5BKS6_XENTR);	003954 RNA recognition, region 1				0003676,	0008270,	166					0003676,0008270,166
Solyc04g056410.2.1	Pattern	13	0.999979	Solyc04g056410.2.1	SL2.50ch04	53331546-53342670	SL2.50ch04:53331546..53342670+	DNA repair and recombination protein RAD54 (AHRD V1 **-- D0MQ92_PHYIN);	000330 SNF2-related				5524							5524
Solyc04g073990.2.1	Pattern	13	1	Solyc04g073990.2.1	SL2.50ch04	57610227-57612650	SL2.50ch04:57610227..57612650-	Annexin (AHRD V1 ***- Q42657_CAPAN);	009118 Annexin, type plant				5544							5544
Solyc04g074850.2.1	Pattern	13	0.999997	Solyc04g074850.2.1	SL2.50ch04	58359526-58369622	SL2.50ch04:58359526..58369622-	Multidrug resistance protein mdtK (AHRD V1 **-- MDTK_YERP3);	002528 Multi antimicrobial extrusion protein MatE				15559							15559
Solyc04g076040.2.1	Pattern	13	1	Solyc04g076040.2.1	SL2.50ch04	58597640-58599964	SL2.50ch04:58597640..58599964-	Cyclin d2 (AHRD V1 **** Q6T2Z7_SOYBN);	015451 Cyclin D				0005515,	16538						0005515,16538
Solyc04g076050.2.1	Pattern	13	0.999805	Solyc04g076050.2.1	SL2.50ch04	58617263-58620721	SL2.50ch04:58617263..58620721+	Divalent cation tolerance protein CutA (AHRD V1 *-*- Q3Z664_DEHE1);	004323 Divalent ion tolerance protein, CutA1				0005507,	19899						0005507,19899
Solyc04g078310.2.1	Pattern	13	0.999996	Solyc04g078310.2.1	SL2.50ch04	60660616-60662496	SL2.50ch04:60660616..60662496+	Cyclin A-like protein (AHRD V1 ***- Q40492_TOBAC);	015453 G2/mitotic-specific cyclin A				5634							5634
Solyc04g078940.2.1	Pattern	13	0.999676	Solyc04g078940.2.1	SL2.50ch04	61183300-61186630	SL2.50ch04:61183300..61186630+	Vacuolar import and degradation protein VID27 (AHRD V1 *--- B3LP56_YEAS1);	013863 Vacuolar import and degradation, Vid27-related
Solyc04g080220.2.1	Pattern	13	0.999946	Solyc04g080220.2.1	SL2.50ch04	62060268-62063180	SL2.50ch04:62060268..62063180+	Os12g0581300 protein (Fragment) (AHRD V1 *-*- Q0IMB2_ORYSJ);	006873 Protein of unknown function DUF620
Solyc04g082200.2.1	Pattern	13	0.998887	Solyc04g082200.2.1	SL2.50ch04	63550865-63552237	SL2.50ch04:63550865..63552237-	Dehydrin (AHRD V1 *-*- Q1A4H3_COFCA);	000167 Dehydrin				9415							9415
Solyc05g006210.2.1	Pattern	13	0.998394	Solyc05g006210.2.1	SL2.50ch05	876367-878630	SL2.50ch05:876367..878630+	Glucan endo-1 3-beta-glucosidase 6 (AHRD V1 ***- B6TW83_MAIZE);	013781 Glycoside hydrolase, subgroup, catalytic core				5975							5975
Solyc05g007450.2.1	Pattern	13	0.999759	Solyc05g007450.2.1	SL2.50ch05	2024697-2027697	SL2.50ch05:2024697..2027697+	Origin recognition complex subunit 6 (AHRD V1 ***- B6TX59_MAIZE);	008721 Origin recognition complex subunit 6				42802							42802
Solyc05g007960.2.1	Pattern	13	0.999996	Solyc05g007960.2.1	SL2.50ch05	2377588-2388715	SL2.50ch05:2377588..2388715-	Os01g0841200 protein (Fragment) (AHRD V1 ***- Q0JHU9_ORYSJ);	004348 Protein of unknown function DUF246, plant
Solyc05g008390.2.1	Pattern	13	0.99985	Solyc05g008390.2.1	SL2.50ch05	2756559-2760072	SL2.50ch05:2756559..2760072-	RING zinc finger-containing protein (AHRD V1 *--- Q54MR8_DICDI);	011016 Zinc finger, RING-CH-type				5515							5515
Solyc05g008470.1.1	Pattern	13	1	Solyc05g008470.1.1	SL2.50ch05	2815549-2824484	SL2.50ch05:2815549..2824484+	F-box family protein (AHRD V1 *-*- D7KQH0_ARALY);	006566 FBD-like												evidence_code:10F0H0E0IEG
Solyc05g008540.2.1	Pattern	13	1	Solyc05g008540.2.1	SL2.50ch05	2865324-2871899	SL2.50ch05:2865324..2871899+	Origin recognition complex 4 subunit (AHRD V1 **** Q6EWX1_ARATH);	016527 Origin recognition complex, subunit 4				0003688,	166						0003688,166
Solyc05g008620.2.1	Pattern	13	0.999999	Solyc05g008620.2.1	SL2.50ch05	2927798-2931476	SL2.50ch05:2927798..2931476-	DNA replication complex GINS protein psf3 (AHRD V1 ***- C5FUE7_NANOT);	010492 GINS complex, Psf3 component
Solyc05g014540.2.1	Pattern	13	1	Solyc05g014540.2.1	SL2.50ch05	8393207-8399132	SL2.50ch05:8393207..8399132+	DNA polymerase alpha subunit B family (AHRD V1 ***- D7KVM0_ARALY);	016722 DNA polymerase alpha, subunit B				46982							46982
Solyc05g014920.1.1	Pattern	13	0.998478	Solyc05g014920.1.1	SL2.50ch05	9115194-9115451	SL2.50ch05:9115194..9115451-	Protein FAR1-RELATED SEQUENCE 3 (AHRD V1 ***- FRS3_ARATH);	018289 MULE transposase, conserved domain												evidence_code:10F0H1E0IEG
Solyc05g015330.1.1	Pattern	13	0.998959	Solyc05g015330.1.1	SL2.50ch05	10362181-10362615	SL2.50ch05:10362181..10362615-	Nuclear transcription factor Y subunit C-1 (AHRD V1 **-- B6SWV5_MAIZE);	003958 Transcription factor CBF/NF-Y/archaeal histone				46982							46982	evidence_code:10F0H1E1IEG
Solyc05g041240.1.1	Pattern	13	0.999834	Solyc05g041240.1.1	SL2.50ch05	50015569-50017119	SL2.50ch05:50015569..50017119+	AT5g06970/MOJ9_14 (AHRD V1 *--- Q8RX56_ARATH);	008528 Protein of unknown function DUF810												evidence_code:10F0H1E0IEG
Solyc05g050660.1.1	Pattern	13	0.999289	Solyc05g050660.1.1	SL2.50ch05	59936322-59940097	SL2.50ch05:59936322..59940097-	Unknown Protein (AHRD V1)													evidence_code:10F0H0E0IEG
Solyc05g050710.2.1	Pattern	13	0.999954	Solyc05g050710.2.1	SL2.50ch05	59984410-59987030	SL2.50ch05:59984410..59987030-	Lecithin cholesterol acyltransferase (Fragment) (AHRD V1 *-*- Q8HZA0_9PRIM);	003386 Lecithin:cholesterol acyltransferase				4622							4622
Solyc05g051270.2.1	Pattern	13	0.999971	Solyc05g051270.2.1	SL2.50ch05	60691832-60693612	SL2.50ch05:60691832..60693612+	Cysteine-rich repeat secretory protein 60 (AHRD V1 ***- CRR60_ARATH);	002902 Protein of unknown function DUF26				5515							5515
Solyc05g052300.2.1	Pattern	13	1	Solyc05g052300.2.1	SL2.50ch05	61718647-61720798	SL2.50ch05:61718647..61720798-	Amino acid transporter (AHRD V1 **** B9HYI5_POPTR);	013057 Amino acid transporter, transmembrane				15171							15171
Solyc05g053520.2.1	Pattern	13	0.998573	Solyc05g053520.2.1	SL2.50ch05	62745217-62746978	SL2.50ch05:62745217..62746978+	DNA polymerase delta subunit 4 family (AHRD V1 **** D7KJU8_ARALY);	007218 DNA polymerase delta, subunit 4				3887							3887
Solyc05g054000.2.1	Pattern	13	0.996827	Solyc05g054000.2.1	SL2.50ch05	63127954-63129059	SL2.50ch05:63127954..63129059-	Late blight resistance protein Rpi-blb2 (AHRD V1 ***- Q38QB6_SOLBU)
Solyc05g054610.1.1	Pattern	13	0.99998	Solyc05g054610.1.1	SL2.50ch05	63632794-63633105	SL2.50ch05:63632794..63633105+	Histone H4 (AHRD V1 ***- B6T0P4_MAIZE);	001951 Histone H4				0005634,	3677						0005634,3677	evidence_code:10F1H1E1IEG
Solyc05g055750.2.1	Pattern	13	0.999553	Solyc05g055750.2.1	SL2.50ch05	64410352-64413767	SL2.50ch05:64410352..64413767-	WRKY transcription factor-a (AHRD V1 *-** Q1XD53_CAPAN);	003657 DNA-binding WRKY				0005515,	3700						0005515,3700
Solyc06g005200.2.1	Pattern	13	0.999949	Solyc06g005200.2.1	SL2.50ch06	214169-219464	SL2.50ch06:214169..219464+	Ribonuclease P protein subunit p30 (AHRD V1 *-*- C5FX84_NANOT);	002738 RNase P subunit p30				0008033,	3824						0008033,3824
Solyc06g005250.2.1	Pattern	13	0.99935	Solyc06g005250.2.1	SL2.50ch06	268706-271800	SL2.50ch06:268706..271800+	mRNA clone RAFL24-05-D16 (AHRD V1 ***- Q67YW5_ARATH)
Solyc06g008840.2.1	Pattern	13	0.99802	Solyc06g008840.2.1	SL2.50ch06	2790006-2794520	SL2.50ch06:2790006..2794520+	Mediator of DNA damage checkpoint protein 1 (AHRD V1 *--- MDC1_PIG);	001357 BRCT				5622							5622
Solyc06g018100.2.1	Pattern	13	1	Solyc06g018100.2.1	SL2.50ch06	13419008-13422267	SL2.50ch06:13419008..13422267-	Nucellin-like aspartic protease (Fragment) (AHRD V1 **-- Q8L886_MAIZE);	001461 Peptidase A1				6508							6508
Solyc06g034320.1.1	Pattern	13	0.998503	Solyc06g034320.1.1	SL2.50ch06	20724560-20724733	SL2.50ch06:20724560..20724733-	Unknown Protein (AHRD V1)													evidence_code:10F1H0E1IEG
Solyc06g054090.1.1	Pattern	13	1	Solyc06g054090.1.1	SL2.50ch06	33417119-33417700	SL2.50ch06:33417119..33417700-	Ribosomal-protein-alanine N-acetyltransferase (AHRD V1 **** D3FS71_BACPE);	000182 GCN5-related N-acetyltransferase				8999							8999	evidence_code:10F0H1E0IEG
Solyc06g060350.2.1	Pattern	13	0.999695	Solyc06g060350.2.1	SL2.50ch06	34715765-34732079	SL2.50ch06:34715765..34732079+	Replication factor C subunit 1 (AHRD V1 *--- C5FPB4_NANOT);	004582 Checkpoint protein Rad24				0005634,	17111						0005634,17111
Solyc06g060860.1.1	Pattern	13	1	Solyc06g060860.1.1	SL2.50ch06	35266773-35269909	SL2.50ch06:35266773..35269909-	Unknown Protein (AHRD V1)													evidence_code:10F0H0E0IEG
Solyc06g062320.1.1	Pattern	13	0.998253	Solyc06g062320.1.1	SL2.50ch06	35702490-35703436	SL2.50ch06:35702490..35703436+	Flavin-containing monooxygenase family protein (AHRD V1 ***- D7KNA3_ARALY)													evidence_code:10F0H1E0IEG
Solyc06g062370.2.1	Pattern	13	1	Solyc06g062370.2.1	SL2.50ch06	35725860-35727096	SL2.50ch06:35725860..35727096-	Acid phosphatase (AHRD V1 **-- O49855_SOYBN);	010028 Acid phosphatase, plant				3993							3993
Solyc06g062410.1.1	Pattern	13	0.998939	Solyc06g062410.1.1	SL2.50ch06	35761774-35761941	SL2.50ch06:35761774..35761941-	Unknown Protein (AHRD V1)													evidence_code:10F0H0E0IEG
Solyc06g062680.1.1	Pattern	13	1	Solyc06g062680.1.1	SL2.50ch06	35952097-35956553	SL2.50ch06:35952097..35956553-	Polyadenylate-binding protein 2 (AHRD V1 *-*- B6U4M0_MAIZE);	002164 Nucleosome assembly protein (NAP)				3743							3743	evidence_code:10F0H1E1IEG
Solyc06g062700.2.1	Pattern	13	0.999965	Solyc06g062700.2.1	SL2.50ch06	35964295-35965844	SL2.50ch06:35964295..35965844+	Genomic DNA chromosome 3 P1 clone MMM17 (AHRD V1 ***- Q9LIC1_ARATH);	008984 SMAD/FHA domain
Solyc06g062780.2.1	Pattern	13	0.999893	Solyc06g062780.2.1	SL2.50ch06	35995146-36001096	SL2.50ch06:35995146..36001096+	Phospholipid-transporting ATPase (AHRD V1 **** C1GDL1_PARBD);	006539 ATPase, P-type, phospholipid-translocating, flippase				4012							4012
Solyc06g062980.2.1	Pattern	13	0.99151	Solyc06g062980.2.1	SL2.50ch06	36140594-36143279	SL2.50ch06:36140594..36143279+	U6 snRNA-associated Sm-like protein LSm1 (AHRD V1 *-*- C1C4Y5_RANCA);	006649 Like-Sm ribonucleoprotein, eukaryotic and archaea-type, core				0005515,	339						0005515,339
Solyc06g068540.2.1	Pattern	13	1	Solyc06g068540.2.1	SL2.50ch06	38864343-38869183	SL2.50ch06:38864343..38869183-	Transcription regulatory protein SNF5 (AHRD V1 *-*- D3B6R9_POLPA)
Solyc06g071700.1.1	Pattern	13	0.999212	Solyc06g071700.1.1	SL2.50ch06	40552823-40558827	SL2.50ch06:40552823..40558827-	Primary amine oxidase (AHRD V1 **** B4WL51_9SYNE);	000269 Copper amine oxidase				0005515,	8131						0005515,8131	evidence_code:10F0H1E0IEG
Solyc06g072530.2.1	Pattern	13	0.996756	Solyc06g072530.2.1	SL2.50ch06	41132196-41133308	SL2.50ch06:41132196..41133308-	UPF0497 membrane protein 8 (AHRD V1 ***- U4978_VITVI);	006459 Uncharacterised protein family UPF0497, trans-membrane plant subgroup				6520							6520
Solyc06g072660.2.1	Pattern	13	0.999955	Solyc06g072660.2.1	SL2.50ch06	41196763-41202118	SL2.50ch06:41196763..41202118-	Dek protein (AHRD V1 *-*- B6SWA1_MAIZE);	014876 DEK, C-terminal
Solyc06g073150.2.1	Pattern	13	0.998239	Solyc06g073150.2.1	SL2.50ch06	41454567-41459362	SL2.50ch06:41454567..41459362-	COP9 signalosome complex subunit 5b (AHRD V1 ***- B4FUK9_MAIZE);	000555 Mov34/MPN/PAD-1				3713							3713
Solyc06g074320.2.1	Pattern	13	0.999975	Solyc06g074320.2.1	SL2.50ch06	42332448-42338082	SL2.50ch06:42332448..42338082+	BZIP transcription factor (AHRD V1 ***- Q93XM6_ARATH);	011616 bZIP transcription factor, bZIP-1				0005515,	3677						0005515,3677
Solyc06g074690.2.1	Pattern	13	1	Solyc06g074690.2.1	SL2.50ch06	42609816-42616109	SL2.50ch06:42609816..42616109-	Genomic DNA chromosome 5 P1 clone MRN17 (AHRD V1 ***- Q9FFC5_ARATH)
Solyc06g074790.1.1	Pattern	13	0.999839	Solyc06g074790.1.1	SL2.50ch06	42712945-42713373	SL2.50ch06:42712945..42713373-	Histone H2B (AHRD V1 ***- Q2XTD8_SOLTU);	000558 Histone H2B				0005515,	3677						0005515,3677	evidence_code:10F1H1E1IEG
Solyc06g075440.1.1	Pattern	13	0.993479	Solyc06g075440.1.1	SL2.50ch06	43209494-43214195	SL2.50ch06:43209494..43214195-	Peptide transporter (AHRD V1 **-* A6YJX4_9MAGN);	000109 TGF-beta receptor, type I/II extracellular region				0080054,	42936						0080054,42936	evidence_code:10F0H1E0IEG
Solyc06g075640.1.1	Pattern	13	1	Solyc06g075640.1.1	SL2.50ch06	43400106-43403274	SL2.50ch06:43400106..43403274+	Male sterility 5 family protein (Fragment) (AHRD V1 *--- B1Q393_BRAOT);	011990 Tetratricopeptide-like helical				5488							5488	evidence_code:10F0H1E1IEG
Solyc06g075780.1.1	Pattern	13	0.999851	Solyc06g075780.1.1	SL2.50ch06	43485594-43486058	SL2.50ch06:43485594..43486058+	Cys2/His2 zinc-finger transcription factor (AHRD V1 **** Q4U318_SILLA);	007087 Zinc finger, C2H2-type				3700							3700	evidence_code:10F1H1E1IEG
Solyc06g075830.1.1	Pattern	13	0.999987	Solyc06g075830.1.1	SL2.50ch06	43504720-43505031	SL2.50ch06:43504720..43505031-	Histone H4 (AHRD V1 ***- B6T0P4_MAIZE);	001951 Histone H4				43565							43565	evidence_code:10F1H1E1IEG
Solyc06g076590.2.1	Pattern	13	1	Solyc06g076590.2.1	SL2.50ch06	43959867-43962486	SL2.50ch06:43959867..43962486+	Unknown Protein (AHRD V1)
Solyc06g076660.2.1	Pattern	13	0.995348	Solyc06g076660.2.1	SL2.50ch06	44000768-44002482	SL2.50ch06:44000768..44002482-	Proliferating cell nuclear antigen (AHRD V1 ***- Q8H0Q1_SOLLC);	000730 Proliferating cell nuclear antigen, PCNA				0032183,	32405						0032183,32405
Solyc06g076860.2.1	Pattern	13	1	Solyc06g076860.2.1	SL2.50ch06	44152891-44159926	SL2.50ch06:44152891..44159926+	Cell division control protein 6 homolog (AHRD V1 **-- CDC6_MOUSE);	016314 Cell division control, Cdc6				0005515,	3682						0005515,3682
Solyc06g084010.2.1	Pattern	13	0.999965	Solyc06g084010.2.1	SL2.50ch06	45563140-45567670	SL2.50ch06:45563140..45567670-	Os03g0627500 protein (Fragment) (AHRD V1 *--- Q0DQ67_ORYSJ);	018111 K Homology, type 1, subgroup				3723							3723
Solyc06g084340.1.1	Pattern	13	0.999999	Solyc06g084340.1.1	SL2.50ch06	45781883-45782967	SL2.50ch06:45781883..45782967-	Unknown Protein (AHRD V1);	006121 Heavy metal transport/detoxification protein				30001							30001	evidence_code:10F0H0E0IEG
Solyc07g005020.2.1	Pattern	13	1	Solyc07g005020.2.1	SL2.50ch07	46570-52388	SL2.50ch07:46570..52388-	DNA replication licensing factor (AHRD V1 ***- Q2UAJ0_ASPOR);	008048 MCM protein 5				5515							5515
Solyc07g005480.2.1	Pattern	13	0.999857	Solyc07g005480.2.1	SL2.50ch07	383451-394960	SL2.50ch07:383451..394960-	Formin 2B (AHRD V1 *-*- C7BGM9_PHYPA);	015425 Actin-binding FH2				30036							30036
Solyc07g005790.2.1	Pattern	13	0.992543	Solyc07g005790.2.1	SL2.50ch07	642780-645936	SL2.50ch07:642780..645936-	Genomic DNA chromosome 5 P1 clone MTI20 (AHRD V1 ***- Q9FJM6_ARATH)
Solyc07g007920.1.1	Pattern	13	0.999998	Solyc07g007920.1.1	SL2.50ch07	2576653-2584770	SL2.50ch07:2576653..2584770-	Telomere-associated protein RIF1 (AHRD V1 *-*- RIF1_MOUSE);	016024 Armadillo-type fold				5488							5488	evidence_code:10F0H0E1IEG
Solyc07g008840.2.1	Pattern	13	0.997563	Solyc07g008840.2.1	SL2.50ch07	3803764-3808890	SL2.50ch07:3803764..3808890-	TBC1 domain family member 5 (AHRD V1 *--- B9A6K1_HUMAN);	000195 RabGAP/TBC				5622							5622
Solyc07g016210.1.1	Pattern	13	0.999966	Solyc07g016210.1.1	SL2.50ch07	6483974-6485166	SL2.50ch07:6483974..6485166+	Organ-specific protein S2 (AHRD V1 *-*- OSS2_PEA)													evidence_code:10F0H0E0IEG
Solyc07g017570.2.1	Pattern	13	1	Solyc07g017570.2.1	SL2.50ch07	7545517-7546734	SL2.50ch07:7545517..7546734-	Unknown Protein (AHRD V1)
Solyc07g018250.1.1	Pattern	13	1	Solyc07g018250.1.1	SL2.50ch07	9896474-9897304	SL2.50ch07:9896474..9897304+	Elongation of very long chain fatty acids protein AAEL008004 (AHRD V1 **** C1BRC3_9MAXI);	002076 GNS1/SUR4 membrane protein				9922							9922	evidence_code:10F0H1E0IEG
Solyc07g024070.1.1	Pattern	13	0.997939	Solyc07g024070.1.1	SL2.50ch07	24142104-24145525	SL2.50ch07:24142104..24145525+	Ubiquitin-conjugating enzyme E2 T (AHRD V1 *-*- C1BZC6_ESOLU);	000608 Ubiquitin-conjugating enzyme, E2				43687							43687	evidence_code:10F0H1E1IEG
Solyc07g047880.2.1	Pattern	13	0.999998	Solyc07g047880.2.1	SL2.50ch07	56420301-56421685	SL2.50ch07:56420301..56421685-	Downward leaf curling protein (AHRD V1 ***- B3XZN9_CUCME)
Solyc07g052840.1.1	Pattern	13	0.999742	Solyc07g052840.1.1	SL2.50ch07	58614769-58615124	SL2.50ch07:58614769..58615124+	Unknown Protein (AHRD V1)													evidence_code:10F0H0E0IEG
Solyc07g053210.2.1	Pattern	13	0.992276	Solyc07g053210.2.1	SL2.50ch07	58983740-58986826	SL2.50ch07:58983740..58986826+	DNA cross-link repair 1B-like protein (AHRD V1 ***- Q8LQQ4_ORYSJ);	011084 DNA repair metallo-beta-lactamase
Solyc07g053820.2.1	Pattern	13	1	Solyc07g053820.2.1	SL2.50ch07	59563736-59569953	SL2.50ch07:59563736..59569953+	Checkpoint serine/threonine-protein kinase BUB1 (AHRD V1 *--- B3LI47_YEAS1);	015661 Mitotic checkpoint serine/threonine protein kinase, Bub1				6468							6468
Solyc07g054220.1.1	Pattern	13	0.999988	Solyc07g054220.1.1	SL2.50ch07	59897642-59898814	SL2.50ch07:59897642..59898814-	Ethylene responsive transcription factor 2a (AHRD V1 *-*- C0J9I7_9ROSA);	001471 Pathogenesis-related transcriptional factor and ERF, DNA-binding				3677							3677	evidence_code:10F0H1E0IEG
Solyc07g055110.2.1	Pattern	13	1	Solyc07g055110.2.1	SL2.50ch07	60564252-60565631	SL2.50ch07:60564252..60565631-	Unknown Protein (AHRD V1)
Solyc07g056430.2.1	Pattern	13	0.999999	Solyc07g056430.2.1	SL2.50ch07	61607387-61611515	SL2.50ch07:61607387..61611515+	Glutathione S-transferase-like protein (AHRD V1 **** Q8GVD1_SOLLC);	004046 Glutathione S-transferase, C-terminal				4364							4364
Solyc07g062100.2.1	Pattern	13	0.999962	Solyc07g062100.2.1	SL2.50ch07	62137754-62139235	SL2.50ch07:62137754..62139235-	Bromodomain and PHD finger containing 1 (AHRD V1 *--- B2RRD7_MOUSE);	019787 Zinc finger, PHD-finger				8270							8270
Solyc07g062400.2.1	Pattern	13	0.991555	Solyc07g062400.2.1	SL2.50ch07	62384422-62387295	SL2.50ch07:62384422..62387295-	Mult	otein bridging factor 1c (AHRD V1 ***- Q152U7_SOLLC);	001387 Helix-turn-helix type 3			3713							3713
Solyc07g062700.2.1	Pattern	13	1	Solyc07g062700.2.1	SL2.50ch07	62603490-62608714	SL2.50ch07:62603490..62608714-	Sodium/calcium exchanger family protein (AHRD V1 ***- D7KKF3_ARALY);	004837 Sodium/calcium exchanger membrane region				0016021,	5509						0016021,5509
Solyc07g062780.2.1	Pattern	13	1	Solyc07g062780.2.1	SL2.50ch07	62681796-62685236	SL2.50ch07:62681796..62685236-	E3 SUMO-protein ligase NSE2 (AHRD V1 **** C3KJP6_ANOFI);	004181 Zinc finger, MIZ-type				19789							19789
Solyc07g063110.2.1	Pattern	13	0.998783	Solyc07g063110.2.1	SL2.50ch07	62909078-62911403	SL2.50ch07:62909078..62911403+	Beta-1,3-galactosyl-O-glycosyl-glycoprotein beta-1,6-N-acetylglucosaminyltransferase (AHRD V1 *--* GCNT1_BOVIN);	003406 Glycosyl transferase, family 14				16757							16757
Solyc07g064570.2.1	Pattern	13	1	Solyc07g064570.2.1	SL2.50ch07	63876824-63880942	SL2.50ch07:63876824..63880942+	Genomic DNA chromosome 3 TAC clone K10D20 (AHRD V1 ***- Q9LJU8_ARATH)
Solyc07g064620.1.1	Pattern	13	0.99971	Solyc07g064620.1.1	SL2.50ch07	63909140-63909478	SL2.50ch07:63909140..63909478-	Translation initiation factor SUI1 (AHRD V1 **** A4QR10_MAGGR);	005874 Eukaryotic translation initiation factor SUI1				0005515,	3743						0005515,3743	evidence_code:10F1H1E1IEG
Solyc07g065600.2.1	Pattern	13	0.999999	Solyc07g065600.2.1	SL2.50ch07	64517382-64527961	SL2.50ch07:64517382..64527961+	Genomic DNA chromosome 5 P1 clone MDF20 (AHRD V1 *-*- Q9FM57_ARATH)
Solyc07g066010.2.1	Pattern	13	0.99301	Solyc07g066010.2.1	SL2.50ch07	64776745-64779607	SL2.50ch07:64776745..64779607+	Amino acid permease (AHRD V1 **** B9N5L8_POPTR);	013057 Amino acid transporter, transmembrane				15171							15171
Solyc07g066340.2.1	Pattern	13	0.997806	Solyc07g066340.2.1	SL2.50ch07	65032869-65039520	SL2.50ch07:65032869..65039520-	UPF0431 protein C1orf66 homolog (AHRD V1 **-- CA066_RAT)
Solyc08g005170.2.1	Pattern	13	0.992513	Solyc08g005170.2.1	SL2.50ch08	111412-116839	SL2.50ch08:111412..116839-	Heat stress transcription factor A3 (AHRD V1 *-*- D1M7W9_SOLLC);	000232 Heat shock factor (HSF)-type, DNA-binding				0005515,	3677						0005515,3677
Solyc08g006630.2.1	Pattern	13	1	Solyc08g006630.2.1	SL2.50ch08	1220828-1224838	SL2.50ch08:1220828..1224838-	Spindle and kinetochore-associated protein 2 (AHRD V1 ***- SKA2_BOVIN)
Solyc08g008020.1.1	Pattern	13	1	Solyc08g008020.1.1	SL2.50ch08	2518581-2521583	SL2.50ch08:2518581..2521583+	Phosphoribosylanthranilate transferase (Fragment) (AHRD V1 *--- Q43085_PEA);	013583 Phosphoribosyltransferase C-terminal, plant												evidence_code:10F0H1E1IEG
Solyc08g008560.1.1	Pattern	13	0.999846	Solyc08g008560.1.1	SL2.50ch08	2945545-2947380	SL2.50ch08:2945545..2947380+	Mutator-like transposase (AHRD V1 ***- Q9FH43_ARATH);	006564 Zinc finger, PMZ-type				8270							8270	evidence_code:10F0H0E0IEG
Solyc08g014050.1.1	Pattern	13	0.991658	Solyc08g014050.1.1	SL2.50ch08	3562548-3564014	SL2.50ch08:3562548..3564014+	UDP-glucosyltransferase 1 (AHRD V1 **** C6ZRH7_CAPAN);	002213 UDP-glucuronosyl/UDP-glucosyltransferase				50284							50284	evidence_code:10F0H1E0IEG
Solyc08g014350.1.1	Pattern	13	1	Solyc08g014350.1.1	SL2.50ch08	4086041-4086586	SL2.50ch08:4086041..4086586-	TO23-3 (Fragment) (AHRD V1 *-*- Q3LVQ6_TAROF)													evidence_code:10F0H1E0IEG
Solyc08g014370.1.1	Pattern	13	0.999283	Solyc08g014370.1.1	SL2.50ch08	4193749-4195350	SL2.50ch08:4193749..4195350+	CHP-rich zinc finger protein-like (AHRD V1 *--- Q9FNE5_ARATH);	011424 C1-like				8270							8270	evidence_code:10F0H0E1IEG
Solyc08g015770.2.1	Pattern	13	1	Solyc08g015770.2.1	SL2.50ch08	5481552-5484910	SL2.50ch08:5481552..5484910-	E3 ubiquitin-protein ligase CCNB1IP1 (AHRD V1 *--- CIP1_HUMAN)
Solyc08g042000.2.1	Pattern	13	0.999988	Solyc08g042000.2.1	SL2.50ch08	28598289-28605520	SL2.50ch08:28598289..28605520-	Sucrose phosphate synthase protein 1 (AHRD V1 **** B2BMQ3_PRUPE);	012819 Sucrose phosphate synthase, plant				46524							46524
Solyc08g042030.1.1	Pattern	13	0.999997	Solyc08g042030.1.1	SL2.50ch08	28817061-28822907	SL2.50ch08:28817061..28822907+	Kinesin family protein (AHRD V1 *-*- C0NBI1_AJECG);	001752 Kinesin, motor region				7018							7018	evidence_code:10F0H1E1IEG
Solyc08g045640.2.1	Pattern	13	0.999953	Solyc08g045640.2.1	SL2.50ch08	35144163-35146943	SL2.50ch08:35144163..35146943+	DNA-binding protein (Fragment) (AHRD V1 *--* Q42051_ARATH);	005516 Remorin, C-terminal region				3677							3677
Solyc08g059700.1.1	Pattern	13	1	Solyc08g059700.1.1	SL2.50ch08	41957744-41959043	SL2.50ch08:41957744..41959043+	Genomic DNA chromosome 3 P1 clone MUJ8 (AHRD V1 ***- Q9LRN2_ARATH)													evidence_code:10F0H1E0IEG
Solyc08g066050.2.1	Pattern	13	0.997589	Solyc08g066050.2.1	SL2.50ch08	51711501-51714276	SL2.50ch08:51711501..51714276+	Serine/threonine-protein kinase 6 (AHRD V1 ***- B5X2V6_SALSA);	002290 Serine/threonine protein kinase				6468							6468
Solyc08g069080.2.1	Pattern	13	0.999831	Solyc08g069080.2.1	SL2.50ch08	55370023-55373387	SL2.50ch08:55370023..55373387+	Splicing factor 3B subunit 5 (AHRD V1 ***- B0XFY1_CULQU);	017089 Splicing factor 3B, subunit 5				5515							5515
Solyc08g075780.2.1	Pattern	13	0.99647	Solyc08g075780.2.1	SL2.50ch08	57060353-57063186	SL2.50ch08:57060353..57063186+	Ubiquitin-fold modifier 1 (AHRD V1 ***- B6SXA8_MAIZE);	005375 Ubiquitin-like, Ufm1				5515							5515
Solyc08g077990.2.1	Pattern	13	0.999979	Solyc08g077990.2.1	SL2.50ch08	59037374-59044064	SL2.50ch08:59037374..59044064-	Kinase like protein (AHRD V1 *-*- Q0WPK0_ARATH);	002290 Serine/threonine protein kinase				6468							6468
Solyc08g078560.2.1	Pattern	13	0.999984	Solyc08g078560.2.1	SL2.50ch08	59515096-59516344	SL2.50ch08:59515096..59516344+	Unknown Protein (AHRD V1)
Solyc08g080230.1.1	Pattern	13	0.999642	Solyc08g080230.1.1	SL2.50ch08	60723904-60724053	SL2.50ch08:60723904..60724053-	Unknown Protein (AHRD V1)													evidence_code:10F0H0E0IEG
Solyc08g082070.2.1	Pattern	13	0.999679	Solyc08g082070.2.1	SL2.50ch08	62136850-62139918	SL2.50ch08:62136850..62139918+	TOX high mobility group box family member 4 (AHRD V1 *--- TOX4_PONAB);	000910 High mobility group, HMG1/HMG2				5634							5634
Solyc08g082200.2.1	Pattern	13	1	Solyc08g082200.2.1	SL2.50ch08	62213441-62219493	SL2.50ch08:62213441..62219493+	DNA primase (AHRD V1 **** B6T4S3_MAIZE);	014052 DNA primase, small subunit, eukaryotic and archaeal				3896							3896
Solyc08g082210.2.1	Pattern	13	0.998793	Solyc08g082210.2.1	SL2.50ch08	62221339-62222646	SL2.50ch08:62221339..62222646-	Ethylene responsive transcription factor 2b (AHRD V1 *-*- C0J9I6_9ROSA);	001471 Pathogenesis-related transcriptional factor and ERF, DNA-binding				0003677,	6355						0003677,6355
Solyc09g005880.1.1	Pattern	13	1	Solyc09g005880.1.1	SL2.50ch09	612326-613684	SL2.50ch09:612326..613684-	Unknown Protein (AHRD V1)													evidence_code:10F0H1E0IEG
Solyc09g007330.2.1	Pattern	13	0.999479	Solyc09g007330.2.1	SL2.50ch09	920490-930153	SL2.50ch09:920490..930153-	DNA replication licensing factor MCM6 (AHRD V1 **** B3LHP9_YEAS1);	001208 DNA-dependent ATPase MCM				43140							43140
Solyc09g009140.2.1	Pattern	13	0.998503	Solyc09g009140.2.1	SL2.50ch09	2480875-2483999	SL2.50ch09:2480875..2483999+	Gamma-tubulin complex component 3 (AHRD V1 **** A8NXM0_COPC7);	015697 Gamma tubulin complex protein 3				43015							43015
Solyc09g009440.1.1	Pattern	13	0.999992	Solyc09g009440.1.1	SL2.50ch09	2884720-2884929	SL2.50ch09:2884720..2884929+	Iron-sulfur assembly protein IscA-like 1, mitochondrial (AHRD V1 ***- ISAM1_ARATH);	000361 FeS cluster biogenesis												evidence_code:10F0H0E0IEG
Solyc09g009900.2.1	Pattern	13	0.999996	Solyc09g009900.2.1	SL2.50ch09	3382755-3386531	SL2.50ch09:3382755..3386531-	Pollen-specific protein - like (AHRD V1 ***- O49527_ARATH);	013970 Replication factor A protein 3				5515							5515
Solyc09g010040.1.1	Pattern	13	0.998963	Solyc09g010040.1.1	SL2.50ch09	3454295-3455561	SL2.50ch09:3454295..3455561+	1-aminocyclopropane-1-carboxylate oxidase-like protein (AHRD V1 **-- Q9LTH7_ARATH);	005123 Oxoglutarate and iron-dependent oxygenase				16491							16491	evidence_code:10F0H1E0IEG
Solyc09g010060.2.1	Pattern	13	0.999998	Solyc09g010060.2.1	SL2.50ch09	3460580-3468455	SL2.50ch09:3460580..3468455+	Kinesin (AHRD V1 ***- Q86ZA8_COCHE);	001752 Kinesin, motor region				0008574,	5515						0008574,5515
Solyc09g010700.2.1	Pattern	13	1	Solyc09g010700.2.1	SL2.50ch09	4021734-4024116	SL2.50ch09:4021734..4024116-	CM0545.320.nc protein (AHRD V1 ***- B0BLB0_LOTJA)
Solyc09g011820.2.1	Pattern	13	0.99563	Solyc09g011820.2.1	SL2.50ch09	5092997-5097032	SL2.50ch09:5092997..5097032-	Unknown Protein (AHRD V1)
Solyc09g015120.2.1	Pattern	13	0.999806	Solyc09g015120.2.1	SL2.50ch09	8040621-8045731	SL2.50ch09:8040621..8045731+	Kelch-like protein (AHRD V1 *-*- Q84S70_ORYSJ);	013989 Development and cell death domain
Solyc09g055890.2.1	Pattern	13	0.998951	Solyc09g055890.2.1	SL2.50ch09	41661108-41663614	SL2.50ch09:41661108..41663614+	Lipoxygenase (AHRD V1 ***- B9SMP7_RICCO);	001246 Lipoxygenase, plant				0046872,	55114						0046872,55114
Solyc09g059440.1.1	Pattern	13	0.999999	Solyc09g059440.1.1	SL2.50ch09	50032854-50034641	SL2.50ch09:50032854..50034641+	CDC45 (Cell division cycle 45)-like protein (AHRD V1 ***- Q9LSG6_ARATH);	003874 CDC45-like protein				5515							5515	evidence_code:10F0H1E1IEG
Solyc09g066080.1.1	Pattern	13	0.991822	Solyc09g066080.1.1	SL2.50ch09	60035132-60037487	SL2.50ch09:60035132..60037487-	Breast cancer type 1 susceptibility protein homolog (AHRD V1 *-*- BRCA1_MOUSE);	001357 BRCT				5622							5622	evidence_code:10F0H1E0IEG
Solyc09g066260.2.1	Pattern	13	0.994851	Solyc09g066260.2.1	SL2.50ch09	60284729-60286423	SL2.50ch09:60284729..60286423+	LOB domain protein-like (AHRD V1 *-*- Q6K713_ORYSJ);	004883 Lateral organ boundaries, LOB
Solyc09g072740.1.1	Pattern	13	0.999598	Solyc09g072740.1.1	SL2.50ch09	60862499-60862660	SL2.50ch09:60862499..60862660+	Unknown Protein (AHRD V1)													evidence_code:10F0H0E0IEG
Solyc09g072830.2.1	Pattern	13	1	Solyc09g072830.2.1	SL2.50ch09	61018842-61025055	SL2.50ch09:61018842..61025055-	Myb family transcription factor (AHRD V1 **-- D7M706_ARALY);	006447 Myb-like DNA-binding region, SHAQKYF class				45449							45449
Solyc09g074300.1.1	Pattern	13	1	Solyc09g074300.1.1	SL2.50ch09	61585603-61586031	SL2.50ch09:61585603..61586031+	Histone H2A (AHRD V1 ***- B9REZ0_RICCO);	002119 Histone H2A				3684							3684	evidence_code:10F1H1E1IEG
Solyc09g082120.2.1	Pattern	13	1	Solyc09g082120.2.1	SL2.50ch09	63350545-63352503	SL2.50ch09:63350545..63352503-	Glyoxalase/bleomycin resistance protein/dioxygenase (AHRD V1 ***- D1C786_SPHTD);	004360 Glyoxalase/bleomycin resistance protein/dioxygenase				4462							4462
Solyc09g082370.2.1	Pattern	13	0.999477	Solyc09g082370.2.1	SL2.50ch09	63510443-63514374	SL2.50ch09:63510443..63514374-	Inositol 1 4 5-trisphosphate 5-phosphatase (AHRD V1 **** Q712G2_ARATH);	000300 Inositol polyphosphate related phosphatase				46030							46030
Solyc09g090530.2.1	Pattern	13	0.998298	Solyc09g090530.2.1	SL2.50ch09	65377168-65379292	SL2.50ch09:65377168..65379292+	At1g04030 (Fragment) (AHRD V1 *-*- Q1W7K0_9SOLA)
Solyc09g091200.2.1	Pattern	13	0.999551	Solyc09g091200.2.1	SL2.50ch09	65866538-65869942	SL2.50ch09:65866538..65869942+	Serine incorporator 1 (AHRD V1 **-- B5X3W1_SALSA);	005016 TMS membrane protein/tumour differentially expressed protein				16020							16020
Solyc09g091370.2.1	Pattern	13	0.999993	Solyc09g091370.2.1	SL2.50ch09	66013727-66018641	SL2.50ch09:66013727..66018641-	At1g04650-like protein (Fragment) (AHRD V1 *-*- C0JC61_9BRAS)
Solyc09g091650.2.1	Pattern	13	0.999687	Solyc09g091650.2.1	SL2.50ch09	66227327-66243063	SL2.50ch09:66227327..66243063+	Replication factor C large subunit (AHRD V1 *-*- B8D4I5_DESK1);	003959 ATPase, AAA-type, core				3677							3677
Solyc09g092130.2.1	Pattern	13	1	Solyc09g092130.2.1	SL2.50ch09	66617015-66625125	SL2.50ch09:66617015..66625125-	Sucrose phosphate synthase (AHRD V1 ***- D6R6Y5_9LILI);	012819 Sucrose phosphate synthase, plant				0005985,	9058						0005985,9058
Solyc09g092510.2.1	Pattern	13	0.99913	Solyc09g092510.2.1	SL2.50ch09	66920991-66924952	SL2.50ch09:66920991..66924952+	Unknown Protein (AHRD V1)
Solyc09g092620.2.1	Pattern	13	0.999999	Solyc09g092620.2.1	SL2.50ch09	66980342-66982030	SL2.50ch09:66980342..66982030+	Cytochrome P450					19825							19825
Solyc09g097970.2.1	Pattern	13	0.999725	Solyc09g097970.2.1	SL2.50ch09	67192761-67196455	SL2.50ch09:67192761..67196455+	Aldo/keto reductase family protein (AHRD V1 ***- D7KWQ9_ARALY);	001395 Aldo/keto reductase				55114							55114
Solyc09g098340.2.1	Pattern	13	0.998974	Solyc09g098340.2.1	SL2.50ch09	67456196-67464916	SL2.50ch09:67456196..67464916-	Aspartic proteinase-like protein 2 (AHRD V1 **-- ASPL2_ARATH);	001461 Peptidase A1				5515							5515
Solyc10g006210.1.1	Pattern	13	0.998761	Solyc10g006210.1.1	SL2.50ch10	909652-909978	SL2.50ch10:909652..909978-	Ribonuclease 3 (AHRD V1 ***- D7FE15_HELP3);	000999 Ribonuclease III				6396							6396	evidence_code:10F1H1E1IEG
Solyc10g007400.2.1	Pattern	13	1	Solyc10g007400.2.1	SL2.50ch10	1766561-1772224	SL2.50ch10:1766561..1772224-	DNA polymerase subunit delta-3 (AHRD V1 *-** B5X1A6_SALSA);	019038 DNA polymerase subunit Cdc27				3887							3887
Solyc10g008140.2.1	Pattern	13	1	Solyc10g008140.2.1	SL2.50ch10	2276303-2278610	SL2.50ch10:2276303..2278610+	Prohibitin 1-like protein (AHRD V1 ***- Q9AXM0_BRANA);	000163 Prohibitin				16020							16020
Solyc10g008320.1.1	Pattern	13	0.999974	Solyc10g008320.1.1	SL2.50ch10	2464074-2464700	SL2.50ch10:2464074..2464700-	Unknown Protein (AHRD V1)													evidence_code:10F1H1E1IEG
Solyc10g008910.1.1	Pattern	13	0.999995	Solyc10g008910.1.1	SL2.50ch10	2935607-2936017	SL2.50ch10:2935607..2936017+	Histone H3 (AHRD V1 ***- D8L9K7_WHEAT);	000164 Histone H3				42802							42802	evidence_code:10F1H1E1IEG
Solyc10g009150.2.1	Pattern	13	1	Solyc10g009150.2.1	SL2.50ch10	3151104-3152540	SL2.50ch10:3151104..3152540+	Organ-specific protein S2 (AHRD V1 ***- OSS2_PEA)
Solyc10g050070.1.1	Pattern	13	0.99841	Solyc10g050070.1.1	SL2.50ch10	43184059-43188961	SL2.50ch10:43184059..43188961-	HGWP repeat containing protein-like (AHRD V1 *--- Q5ZAQ6_ORYSJ)					55114							55114	evidence_code:10F0H0E0IEG
Solyc10g054130.1.1	Pattern	13	0.998209	Solyc10g054130.1.1	SL2.50ch10	50138928-50144839	SL2.50ch10:50138928..50144839+	Squalene synthase (AHRD V1 ***- Q9XF02_CAPAN);	006449 Farnesyl-diphosphate farnesyltransferase				0009058,	16021						0009058,16021	evidence_code:10F0H1E0IEG
Solyc10g054280.1.1	Pattern	13	0.996304	Solyc10g054280.1.1	SL2.50ch10	50660995-50672538	SL2.50ch10:50660995..50672538-	Haloacid dehalogenase-like hydrolase family protein (AHRD V1 ***- A8PMG5_BRUMA);	005834 Haloacid dehalogenase-like hydrolase				0016787,	8152						0016787,8152	evidence_code:10F0H1E1IEG
Solyc10g054790.1.1	Pattern	13	1	Solyc10g054790.1.1	SL2.50ch10	51424699-51425860	SL2.50ch10:51424699..51425860-	Aquaporin (AHRD V1 ***- Q40266_MESCR);	000425 Major intrinsic protein				15250							15250	evidence_code:10F0H0E0IEG
Solyc10g055540.1.1	Pattern	13	0.996949	Solyc10g055540.1.1	SL2.50ch10	52383392-52383992	SL2.50ch10:52383392..52383992+	HAT family dimerisation domain containing protein (AHRD V1 ***- Q2R1C3_ORYSJ);	008906 HAT dimerisation				46983							46983	evidence_code:10F0H1E0IEG
Solyc10g076270.1.1	Pattern	13	0.998183	Solyc10g076270.1.1	SL2.50ch10	58506620-58515017	SL2.50ch10:58506620..58515017+	WD repeat-containing protein mip1 (AHRD V1 *--- C9SB89_VERA1);	004083 Regulatory associated protein of TOR				5488							5488	evidence_code:10F0H0E1IEG
Solyc10g076820.1.1	Pattern	13	0.998792	Solyc10g076820.1.1	SL2.50ch10	59113467-59114847	SL2.50ch10:59113467..59114847+	Myb family transcription factor (Fragment) (AHRD V1 **-- D7M1F0_ARALY);	006447 Myb-like DNA-binding region, SHAQKYF class				3677							3677	evidence_code:10F0H1E0IEG
Solyc10g078480.1.1	Pattern	13	0.999784	Solyc10g078480.1.1	SL2.50ch10	59616092-59622007	SL2.50ch10:59616092..59622007-	Chitobiosyldiphosphodolichol beta-mannosyltransferase (AHRD V1 ***- B0WIW8_CULQU);	001296 Glycosyl transferase, group 1				9058							9058	evidence_code:10F0H1E1IEG
Solyc10g079510.1.1	Pattern	13	0.999989	Solyc10g079510.1.1	SL2.50ch10	60364043-60378026	SL2.50ch10:60364043..60378026-	Helicase-like protein (AHRD V1 *-*- Q383Z6_9TRYP);	013020 DNA helicase (DNA repair), Rad3 type				0008026,	0016818,	0005524,	6139				0008026,0016818,0005524,6139	evidence_code:10F0H1E0IEG
Solyc10g080310.1.1	Pattern	13	0.997816	Solyc10g080310.1.1	SL2.50ch10	60931857-60932128	SL2.50ch10:60931857..60932128+	Ethylene-responsive transcription factor 10 (AHRD V1 ***- ERF77_ARATH);	001471 Pathogenesis-related transcriptional factor and ERF, DNA-binding				0003677,	6355						0003677,6355	evidence_code:10F0H1E0IEG
Solyc10g080400.1.1	Pattern	13	0.999988	Solyc10g080400.1.1	SL2.50ch10	61005071-61007492	SL2.50ch10:61005071..61007492+	Polychome UV-B-insensitive 4 (AHRD V1 ***- D7LI35_ARALY)													evidence_code:10F0H1E0IEG
Solyc10g080530.1.1	Pattern	13	1	Solyc10g080530.1.1	SL2.50ch10	61096979-61099234	SL2.50ch10:61096979..61099234-	Unknown Protein (AHRD V1);	014977 WRC												evidence_code:10F0H1E0IEG
Solyc10g081160.1.1	Pattern	13	1	Solyc10g081160.1.1	SL2.50ch10	61623908-61626036	SL2.50ch10:61623908..61626036+	Ubiquitin-conjugating enzyme E2 S (AHRD V1 ***- UBE2S_XENTR);	000608 Ubiquitin-conjugating enzyme, E2				43687							43687	evidence_code:10F0H1E1IEG
Solyc10g081900.1.1	Pattern	13	1	Solyc10g081900.1.1	SL2.50ch10	62163625-62169893	SL2.50ch10:62163625..62169893-	Digalactosyldiacylglycerol synthase 1, chloroplastic (AHRD V1 ***- DGDG1_LOTJA);	001296 Glycosyl transferase, group 1				9058							9058	evidence_code:10F0H1E1IEG
Solyc10g083310.1.1	Pattern	13	0.999993	Solyc10g083310.1.1	SL2.50ch10	62468762-62477179	SL2.50ch10:62468762..62477179-	Kinesin-5 (AHRD V1 *-*- D2V727_NAEGR);	001752 Kinesin, motor region				0008574,	5515						0008574,5515	evidence_code:10F0H1E1IEG
Solyc10g083340.1.1	Pattern	13	1	Solyc10g083340.1.1	SL2.50ch10	62499912-62502205	SL2.50ch10:62499912..62502205+	Myb family transcription factor-like (AHRD V1 *--- Q6H510_ORYSJ);	006447 Myb-like DNA-binding region, SHAQKYF class				45449							45449	evidence_code:10F0H1E1IEG
[truncated: 14,991 more rows]

## Sheet: Summary
Pattern associated genes	Pattern type	#Patterns
10009	[BC] vs. [all others]	46
178	[PI] vs. [all others]	3
80	[ON] vs. [all others]	3
[truncated: 14 more rows]

## Sheet: BC
10009	BC	46			ITACname_description								1395
[truncated: 10,010 more rows]

[truncated: 16 more sheets: PI, ON, BCm, PIm, ONm, BC-BCm, PI-PIm, ON-ONm, BC-m&PI-m&ON-m, Disease-Healthy, BC-PI, PI-ON, BCm-ONm, BC-PI&ON-BCm&ONm-PIm, PI-BCm, BC-PIm]
